# Supplementary material for: Differential gene expression profiling of endometrium during the mid-luteal phase of the estrous cycle between a repeat breeder (RB) and non-RB cows
Source: Reprod Biol Endocrinol. 2017 Mar 23;15:20. doi: 10.1186/s12958-017-0237-6 (PMC5364712; doi:10.1186/s12958-017-0237-6)
Supplement: Additional file 1: — Table S1. List of up- and down-regulated genes in CAR of ipsilateral uterine horns of RB cows (n = 4) on Day 15 of the estrous cycle as compared with non-RB cows (n = 4). Table S2. List of up- and down-regulated genes in ICAR of ipsilateral uterine horns of RB cows on Day 15 of the estrous cycle as compared with non-RB cows. Table S3. List of up- and down-regulated genes in CAR of contralateral uterine horns of RB cows on Day 15 of the estrous cycle as compared with non-RB cows. Table S4. List of up- and down-regulated genes in ICAR of contralateral uterine horns of RB cows on Day 15 of the estrous cycle as compared with non-RB cows. (XLSX 254 kb) [file 12958_2017_237_MOESM1_ESM.xlsx]

## Sheet: Supplementary table S1
Supplementary table 1
List of up- and down-regulated genes in CAR of ipsilateral uterine horns of RB cows on Day 15 of the estrous cycle as compared with non-RB cows.
ProbeName	GenBank accession ID	Gene symbol	Gene description	Fold change	P value	Regulation	[N_CL](raw)	[N_NCL](raw)	[RB_CL](raw)	[RB_NCL](raw)	[N_CL](normalized)	[N_NCL](normalized)	[RB_CL](normalized)	[RB_NCL](normalized)
ABR3074	NM_001077112	GSTA3	glutathione S-transferase, alpha 3	19.2346	0.00168066	up	290.069	50.8126	979.63	564.893	-5.45438	-6.51025	-2.40833	-3.30419
ABR9229	BP103431			15.9018	0.0317471	up	6.30603	6.61825	325.347	234.097	-8.94956	-9.4295	-4.9239	-5.61681
ABR1613	XM_871314	LOC404062	immunoglobin light chain VJ region	6.55827	0.00629199	up	351.948	42.5544	400.356	348.447	-5.07564	-7.33012	-3.28318	-4.20264
A_73_112637	BI536447			3.32299	0.0171779	up	294.232	700.038	826.529	1625.08	-3.46777	-2.73347	-2.62572	-1.96273
ABR2033	BE217416			3.30112	0.00359562	up	110.103	191.654	280.529	293.432	-4.85581	-4.3949	-3.81991	-3.70101
ABR9280	BP103510			3.05515	0.037198	up	39.7222	59.1987	101.162	103.813	-6.44277	-6.21628	-5.24179	-5.27619
ABR6738	NM_001206196	KLHL24	kelch-like 24 (Drosophila)	3.03424	0.0273485	up	1128.61	1514.33	3894.11	3228.33	-1.52649	-1.5195	-0.0417576	-0.215076
ABR3878	XM_588022, XM_002685401	SPOPL	speckle-type POZ protein-like	2.81702	0.0239875	up	148.411	209.639	430.105	469.226	-4.32131	-4.23159	-3.28286	-3.1099
ABR9814	BP105555			2.59754	0.0438619	up	51.8889	145.071	131.628	133.735	-5.82953	-4.9597	-4.92073	-4.97698
A_73_114798	BM433723			2.51187	0.0487517	up	86.2282	136.896	248.572	227.756	-5.16572	-4.97171	-4.14391	-4.24174
A_73_102056	NM_001103317	ERCC2	excision repair cross-complementing rodent repair deficiency, complementation group 2	2.45227	0.0437333	up	475.868	625.77	935.962	932.971	-2.63632	-2.74524	-2.0984	-1.96173
ABR3020	BE665656			2.38208	0.0462596	up	56.7291	95.7866	124.343	127.498	-5.77835	-5.52437	-5.1016	-5.00186
ABR3919	BE749583			2.37948	0.0257919	up	738.138	1334.27	2117.07	2118.13	-1.99403	-1.59617	-1.00999	-0.889844
A_73_101909	XM_001252993	LOC784776	HRAS-like suppressor-like	2.33422	0.00137419	up	287.304	330.376	778.586	782.51	-3.57459	-3.59957	-2.30032	-2.36528
ABR3650	BM481724			2.28987	0.036906	up	98.1017	150.358	239.408	234.578	-4.92296	-4.7403	-4.23535	-4.17667
ABR6181	AW484229			2.21205	0.0483005	up	188.074	336.258	505.604	478.995	-4.11131	-3.62361	-3.10084	-3.12676
ABR5315	XM_002696037, XM_867184, XM_002684442	CD300LG	CD300 molecule-like family member g	2.17938	0.0378011	up	49.9719	76.6091	118.927	110.762	-5.86653	-5.75408	-5.0743	-5.12574
ABR9943	BP106035			2.13339	0.0232185	up	4843.33	6157.71	9637.17	10574.2	0.721137	0.615673	1.14802	1.37475
ABR2576	BI538580			2.09823	0.0296265	up	322.745	390.431	735.9	650.215	-3.17995	-3.34058	-2.54888	-2.59841
ABR2940	BE750409			2.07132	0.0304509	up	75.44	106.342	108.704	134.366	-5.5831	-5.39736	-5.43551	-5.14692
A_73_111825	NM_001075908	STK33	serine/threonine kinase 33	2.0636	0.0351705	up	163.757	268.557	440.548	312.231	-4.31697	-4.0028	-3.2711	-3.63212
ABR1872	NM_174607	SLC5A3	solute carrier family 5 (inositol transporters), member 3	2.05824	0.0126404	up	118.213	161.979	194.229	214.789	-4.69482	-4.7481	-4.37475	-4.22596
ABR4136	BE683404			2.04858	0.0396976	up	741.619	1096.64	1594.37	1689.15	-1.95473	-1.91474	-1.44649	-1.27824
ABR4674	NM_001192523, XM_002687380, XM_598691	KCNMB4	potassium large conductance calcium-activated channel, subfamily M, beta member 4	2.03798	0.0307589	up	74.4264	100.435	216.307	162.235	-5.31165	-5.33141	-4.22938	-4.54798
ABR1739	NM_001083638	MEF2A	myocyte enhancer factor 2A	2.00032	0.0290417	up	150.679	203.751	251.702	265.065	-4.3221	-4.33027	-3.9031	-3.77865
ABR2583	BI536530			1.99516	0.046035	up	99.2392	129.117	268.785	210.602	-4.87519	-5.06926	-4.07868	-4.28669
A_73_111838	XM_002695445, XM_001256592	ZNF211	zinc finger protein 211	1.98716	0.00631446	up	944.146	1142.76	2179.73	1815.88	-1.69587	-1.8508	-0.771853	-1.04339
A_73_103679	XR_082759, XR_083658	LOC529423	family with sequence similarity 40, member B-like	1.98016	0.0186669	up	417.48	666.66	993.007	924.451	-2.93669	-2.69754	-1.99264	-2.13859
ABR4893	XM_001250055, XM_002685347	BAZ2B	bromodomain adjacent to zinc finger domain, 2B	1.97237	0.0156136	up	359.843	371.05	756.203	601.044	-3.03817	-3.39812	-2.37767	-2.62134
ABR3715	BE666401			1.96874	0.0238927	up	120.623	146.564	304.616	204.529	-4.66109	-4.73508	-3.79505	-4.32518
ABR8315	NM_001102506	PCDHA13	protocadherin alpha 13	1.96058	0.0153244	up	289.804	457.062	678.622	626.142	-3.3338	-3.17689	-2.68319	-2.74027
ABR7502	XM_002692454, XM_867736	EPB41L1	erythrocyte membrane protein band 4.1-like 1	1.94997	0.0130496	up	1185.02	1497.82	2320.51	2192.64	-1.28053	-1.39557	-0.87179	-0.853787
A_73_103900	AV606837			1.94015	0.0426519	up	73.0026	138.305	142.441	146.522	-5.33123	-4.86801	-4.81199	-4.6864
ABR4523	BE665702			1.92748	0.000707232	up	109.734	167.521	220.817	225.951	-4.72975	-4.53602	-4.07395	-4.05892
ABR2190	BE665985			1.92554	0.0405813	up	497.388	827.032	1019.85	1043.18	-2.59267	-2.28251	-1.90032	-1.83766
ABR3220	BE722438			1.89618	0.0443692	up	977.115	1285.93	2187.37	1831.41	-1.64806	-1.59459	-0.86642	-1.10138
A_73_100782	NM_001014953	LMAN2L	lectin, mannose-binding 2-like	1.88643	0.0226058	up	593.821	780.492	1141.6	969.837	-2.28725	-2.32473	-1.79217	-1.93936
ABR8398	BP100649			1.86706	0.0304572	up	120.42	145.841	243.589	227.318	-4.57656	-4.82714	-4.12908	-4.11992
A_73_116574	NM_001010992	DIO2	deiodinase, iodothyronine, type II	1.8392	0.044935	up	103.966	140.611	210.4	200.955	-4.76971	-4.85425	-4.40395	-4.25105
ABR3352	XM_002685374, XM_610577	COBLL1	COBL-like 1	1.8372	0.043968	up	313.445	519.854	804.016	617.311	-3.26064	-3.06976	-2.33928	-2.63992
A_73_110311	NM_001024491	C14orf44	chromosome 14 open reading frame 44	1.82159	0.0464693	up	199.779	277.52	372.546	336.559	-3.88062	-3.86293	-3.40189	-3.43294
A_73_102951	NM_001075705	ELMOD2	ELMO/CED-12 domain containing 2	1.78182	0.0101622	up	143.174	243.434	270.941	275.117	-4.36707	-4.01738	-3.78641	-3.72277
ABR5509	NM_001075347	THAP3	THAP domain containing, apoptosis associated protein 3	1.77307	0.00663098	up	1279.41	1215.03	2618.92	2141.18	-1.15297	-1.68938	-0.63327	-0.825623
ABR1230	NM_174520	COL1A2	collagen, type I, alpha 2	1.75627	0.0302215	up	3350.26	5161.44	5736.19	6500.09	0.135816	0.320213	0.389502	0.605157
ABR7168	XM_617776, NM_001191540, XM_002690304, XM_002690305, XM_002705218	STXBP5	syntaxin binding protein 5 (tomosyn)	1.75506	0.0270616	up	1559.84	2244.69	3294.98	3048.17	-0.877344	-0.795287	-0.308548	-0.30741
ABR5491	XM_001249508	LOC781126	transmembrane and tetratricopeptide repeat containing 2 (predicted)-like	1.75093	0.0388644	up	449.794	572.663	890.171	734.21	-2.69753	-2.79047	-2.17105	-2.36375
ABR443	NM_174763	PRDX2	peroxiredoxin 2	1.74238	0.000168875	up	5360.12	7698.99	9458.86	9819.9	0.906216	0.951797	1.2897	1.38421
ABR447	NM_174757	ASPH	aspartate beta-hydroxylase	1.73731	0.018454	up	421.446	522.792	800.482	788.618	-2.75327	-2.89418	-2.29122	-2.27611
A_73_103219	NM_001034621	TCF4	transcription factor 4	1.71507	0.0292893	up	1716.58	3138.52	2979.19	3172.97	-0.831473	-0.421462	-0.410496	-0.249742
ABR1800	NM_001110000	KDR	kinase insert domain receptor (a type III receptor tyrosine kinase)	1.69745	0.00663812	up	66.7911	102.119	116.227	107.84	-5.46866	-5.43868	-5.05345	-5.05692
ABR3348	BI539018			1.69189	0.0222191	up	213.814	297.771	384.872	376.302	-3.80524	-3.70029	-3.26331	-3.25229
ABR7485	XM_002698027, XM_614640	TNRC6A	trinucleotide repeat containing 6A	1.68262	0.036633	up	969.853	1269.49	2068.25	1817.86	-1.56657	-1.68722	-1.05778	-1.17989
ABR5468	NM_001098986	NME3	non-metastatic cells 3, protein expressed in	1.67917	0.0031662	up	2184.72	2761.15	3974.19	3680.75	-0.425668	-0.611057	0.0503956	-0.0346662
ABR3430	BI538712			1.67286	0.0225885	up	122.437	166.943	210.245	189.975	-4.57301	-4.57106	-4.29544	-4.30304
ABR8232	BP100256			1.65539	0.0222553	up	59.7459	65.5664	91.1606	90.9499	-5.67466	-5.93329	-5.37427	-5.37992
ABR1279	NM_177491	ZFY	zinc finger protein, Y-linked	1.64865	0.036683	up	374.762	543.638	627.098	642.572	-2.98559	-2.8529	-2.56694	-2.48899
ABR4334	AW346389			1.64828	0.0194945	up	509.399	706.2	917.637	843.723	-2.51633	-2.49847	-2.06031	-2.13802
A_73_118185	EE893590			1.63054	0.00769019	up	535.38	746.302	1170.88	1028.97	-2.59234	-2.43311	-1.73512	-1.96429
ABR1836	NM_001304285	BMPR2	bone morphogenetic protein receptor, type II (serine/threonine kinase)	1.62985	0.00068853	up	77.917	77.4898	147.186	110.026	-5.2092	-5.65817	-4.77725	-5.0558
ABR7465	NM_174763	PRDX2	peroxiredoxin 2	1.62957	0.00130367	up	7402.59	10098.9	12510	12568.3	1.36891	1.328	1.72221	1.7634
A_73_106553	BF039711			1.60202	0.0327793	up	85.3458	89.3052	161.558	123.727	-5.06972	-5.51827	-4.61055	-4.9249
ABR5550	XM_002694879, XM_001256515	LOC789894	similar to PAP-associated domain-containing protein 5 (Topoisomerase-related function protein 4-2) (TRF4-2)	1.56224	0.0123382	up	360.341	462.763	571.138	580.639	-3.01337	-3.07419	-2.733	-2.6538
ABR6476	XM_002688932, XM_590284	MPND	MPN domain containing	1.56114	0.0420754	up	224.555	299.446	384.527	325.159	-3.71861	-3.71407	-3.29884	-3.45413
ABR9736	BP105279			1.54563	0.0112608	up	5629.84	8411.8	10694.3	9831.77	0.942252	1.11321	1.47024	1.43845
ABR6411	NM_001130755	SLC22A17	solute carrier family 22, member 17	1.53935	0.00223495	up	999.944	1443.84	1559.68	1756.64	-1.56503	-1.54833	-1.39206	-1.19944
ABR2811	NM_001102108	TTC21B	tetratricopeptide repeat domain 21B	1.53765	0.0356679	up	440.807	542.433	705.245	614.156	-2.74325	-2.8894	-2.46079	-2.60911
A_73_104762	XM_002690457, XM_580581	DMGDH	dimethylglycine dehydrogenase	1.524	0.0357324	up	3195.2	4913.05	4771.3	4695.35	0.130575	0.279669	0.272558	0.331857
A_73_112288	AW653137			1.5207	0.0286064	up	1863.69	2837.01	4111.19	3527.35	-0.653698	-0.546248	0.0590113	-0.114706
A_73_102742	NM_001038130	C3H1orf123	chromosome 1 open reading frame 123 ortholog	1.5182	0.0459694	up	8464.25	12363.8	15381.1	15876.8	1.50946	1.59788	1.98096	2.05714
A_73_100310	NM_001076317	RAB8B	RAB8B, member RAS oncogene family	1.51267	0.0146357	up	107.595	140.283	213.116	179.866	-4.7778	-4.83246	-4.19332	-4.34293
ABR4901	BE685085			1.50861	0.0365594	up	727.653	1031.59	1222.45	1198.85	-1.99131	-2.04055	-1.72509	-1.69158
ABR7848	NM_001077901	LPCAT4	lysophosphatidylcholine acyltransferase 4	1.49595	0.0172944	up	2926.59	3151.77	4866.32	4679.37	0.0419134	-0.366805	0.333907	0.274141
A_73_109109	NM_001076308	RNF115	ring finger protein 115	1.49587	0.00975654	up	433.598	546.415	814.654	695.191	-2.70469	-2.82755	-2.27241	-2.40675
ABR7135	NM_001034620	CD200	CD200 molecule	1.49464	0.0217648	up	248.353	389.149	399.705	364.409	-3.56619	-3.39204	-3.22016	-3.31887
ABR1747	XM_613744, XM_002684716	KAT2B	K(lysine) acetyltransferase 2B	1.48721	0.0121722	up	172.859	177.96	303.145	240.337	-4.0555	-4.48025	-3.74858	-3.91619
ABR2691	BE750327			1.47931	0.0229311	up	1141.47	1758.58	2121.53	1951.96	-1.35027	-1.19563	-0.894178	-0.949946
ABR4427	NM_001037471	UXT	ubiquitously-expressed transcript	1.47494	0.0228315	up	1176.62	1941.31	2089.75	2037.81	-1.37052	-1.12636	-0.866802	-0.883568
ABR4585	NM_001102108	TTC21B	tetratricopeptide repeat domain 21B	1.4717	0.0311872	up	515.415	638.758	796.796	737.676	-2.51114	-2.65017	-2.25212	-2.33399
ABR5374	NM_001024522	FEZ1	fasciculation and elongation protein zeta 1 (zygin I)	1.4666	0.0224512	up	1838.57	2175.43	2568.1	2512.23	-0.665664	-0.868973	-0.643737	-0.572766
A_73_113900	NM_001075924	SDC1	syndecan 1	1.45518	0.0102474	up	509.805	597.082	875.193	781.187	-2.49146	-2.74127	-2.12897	-2.27975
A_73_109286	AV595478			1.45212	0.0121484	up	97.706	105.916	158.983	153.175	-4.87112	-5.20436	-4.61176	-4.60061
ABR7812	NM_001034244	TADA2A	transcriptional adaptor 2A	1.4366	0.0253542	up	880.239	985.881	1643.89	1498.3	-1.7008	-1.97716	-1.23827	-1.3214
A_73_112321	EE895105			1.43633	0.0174031	up	80.3388	113.486	131.418	124.394	-5.48682	-5.19668	-4.87424	-4.9639
ABR4000	XM_002699982, XM_002699983, XM_002707277, XM_592333	ATRX	alpha thalassemia/mental retardation syndrome X-linked	1.42708	0.0469596	up	633.204	862.111	1123.44	1025.6	-2.22199	-2.26672	-1.82313	-1.86452
ABR1666	XM_002699497, XM_583068	XIAP	X-linked inhibitor of apoptosis	1.42626	0.0192812	up	126.268	167.419	200.771	201.251	-4.52669	-4.59537	-4.18377	-4.16335
A_73_119047	CB451639			1.42606	0.0127375	up	215.673	370.482	353.411	331.543	-3.74009	-3.42616	-3.41967	-3.459
ABR7631	NM_001014946	FBLN5	fibulin 5	1.41856	0.0117934	up	2114.73	2779.09	3245.4	3069.92	-0.454528	-0.539243	-0.291272	-0.355507
ABR1363	NM_174777	NDST2	N-deacetylase/N-sulfotransferase (heparan glucosaminyl) 2	1.40958	0.0209744	up	1515.51	2055.58	2391.18	2213.74	-0.923605	-0.960061	-0.671266	-0.718142
ABR9129	NM_001123033	ARHGEF12	Rho guanine nucleotide exchange factor (GEF) 12	1.40838	0.0469118	up	10176.4	15553.9	15958.4	16063.2	1.81712	1.93729	2.11037	2.14681
ABR5281	NM_001076089	TWSG1	twisted gastrulation homolog 1 (Drosophila)	1.40771	0.0142832	up	957.095	1330.81	1631.04	1587.69	-1.58122	-1.64209	-1.25551	-1.25884
A_73_117319	NM_001080329	PPAP2A	phosphatidic acid phosphatase type 2A	1.39522	0.0171859	up	5758.66	8076.9	8884.41	9830.49	0.991022	0.923139	1.06248	1.24857
ABR4254	BE721237			1.39328	0.0124623	up	1290.78	1743.76	2120.64	1942.02	-1.1359	-1.22084	-0.86155	-0.9222
A_73_111913	NM_001076275	KCMF1	potassium channel modulatory factor 1	1.39195	0.0362073	up	696.334	901.383	1160.7	1111.43	-2.04639	-2.12461	-1.69812	-1.73133
ABR4796	AW344682			1.38936	0.0344871	up	896.776	1185.95	1193.45	1236.3	-1.73124	-1.74796	-1.76596	-1.60085
A_73_105947	NM_001045961	PRCC	papillary renal cell carcinoma (translocation-associated)	1.38048	0.0488708	up	191.979	215.472	321.299	290.936	-3.91628	-4.18952	-3.57278	-3.67602
ABR3372	AW430067			1.37789	0.0265247	up	2192.4	3007.82	3778.69	3426.72	-0.381289	-0.478924	-0.0444215	-0.145223
A_73_100231	CB437846			1.37695	0.00899806	up	760.559	1173.91	1046.26	973.558	-1.96184	-1.76698	-1.87473	-1.95278
ABR7506	BP110275			1.37147	0.0477427	up	2044.27	2363.44	3194.15	2773.89	-0.479252	-0.72208	-0.287222	-0.383822
ABR459	NM_174427	POLD1	polymerase (DNA directed), delta 1, catalytic subunit 125kDa	1.36959	0.0304811	up	452.846	482.946	653.451	582.432	-2.65008	-3.04102	-2.54425	-2.65327
ABR1976	NM_001034045	MAP2K6	mitogen-activated protein kinase kinase 6	1.36233	0.0299023	up	1450.77	1935.72	2126.64	2310.43	-0.973324	-1.05105	-0.869434	-0.706363
ABR3854	AW425871			1.36232	0.0286274	up	2029.97	3113.66	3597.9	3536.9	-0.569644	-0.391379	-0.0870161	-0.050632
ABR5872	BI536923			1.35897	0.0259771	up	767.163	1047.84	1223.08	1085.23	-1.93463	-1.98559	-1.67918	-1.80486
A_73_107410	EE903500			1.35879	0.0458257	up	284.157	465.733	453.907	461.748	-3.40485	-3.09989	-3.01197	-2.97251
A_73_113633	NM_001040542	IP6K3	inositol hexakisphosphate kinase 3	1.35635	0.024686	up	6830.42	8950.18	11016.4	10260.9	1.25058	1.17917	1.52503	1.46769
ABR1570	NM_001166519	MFAP3	microfibrillar-associated protein 3	1.3556	0.0351928	up	174.866	222.374	264.836	272.517	-4.04838	-4.16755	-3.9345	-3.73733
A_73_107362	AW484921			1.35409	0.0374559	up	795.575	1265.09	1426.19	1340.24	-1.91585	-1.72212	-1.42097	-1.46792
ABR9085	BP102868			1.35002	0.0233474	up	1014.28	1536.21	1940.55	1623.85	-1.49302	-1.3614	-0.949365	-1.15028
ABR5455	NM_001046185	ZNHIT1	zinc finger, HIT-type containing 1	1.34323	0.00945107	up	2097.47	2666.11	3411.03	3334.05	-0.48251	-0.600718	-0.155905	-0.17676
ABR1466	NM_001080217	MFAP4	microfibrillar-associated protein 4	1.32979	0.0388522	up	179.199	196.354	221.337	214.019	-4.00865	-4.40488	-4.25327	-4.22866
A_73_101431	NM_001076469	DHDH	dihydrodiol dehydrogenase (dimeric)	1.31636	0.0497875	up	2578.56	3288.2	3445.8	3660.65	-0.135443	-0.259871	-0.125738	0.0277289
ABR6833	NM_001076516	PHPT1	phosphohistidine phosphatase 1	1.31209	0.0193498	up	3974.2	5081.31	5720.8	5582.97	0.474164	0.344199	0.58974	0.604085
ABR9609	NM_001034309	ASPN	asporin	1.30849	0.0461449	up	752.488	1230.93	1213.11	1196.75	-2.03789	-1.74199	-1.68046	-1.63874
ABR6848	NM_001075741	GPRC5B	G protein-coupled receptor, family C, group 5, member B	1.30578	0.0167021	up	3901.27	5200.19	6135.34	5634.12	0.443959	0.334894	0.592392	0.56597
ABR3157	BE666359			1.29783	0.0329505	up	1361.75	1969.49	2100.24	2014.48	-1.10457	-1.04596	-0.82237	-0.852285
A_73_118377	CB169962			1.29222	0.0393774	up	457.96	765.97	695.483	737.941	-2.67469	-2.3639	-2.42982	-2.27935
ABR7419	NM_001206348	SERF2	small EDRK-rich factor 2	1.28928	0.00551754	up	60798.2	76978.2	84154.3	86959.7	4.42227	4.29667	4.4516	4.58509
ABR6769	BE664342			1.2701	0.0226344	up	727.133	1000.29	1181.19	1148.13	-1.96544	-1.98717	-1.69616	-1.65108
A_73_107655	CB169317			1.26397	0.0162331	up	200.825	246.799	303.733	282.076	-3.82752	-3.9822	-3.64385	-3.69542
A_73_108503	NM_001038566	MED21	mediator complex subunit 21	1.26287	0.0327637	up	16494.9	23913.2	26588.3	26833.9	2.53345	2.57691	2.82225	2.88896
ABR6684	NM_001081582	MICAL1	microtubule associated monoxygenase, calponin and LIM domain containing 1	1.2568	0.0284653	up	159.389	186.479	221.676	193.596	-4.15099	-4.41315	-4.11054	-4.22176
A_73_100486	NM_001076344	CCDC130	coiled-coil domain containing 130	1.249	0.0265463	up	675.304	800.817	928.636	840.029	-2.07316	-2.30582	-1.98223	-2.07154
A_73_115642	NM_001034481	AMZ2	archaelysin family metallopeptidase 2	1.21686	0.0379233	up	10289.4	13726.4	15202	14806.4	1.85708	1.79988	2.02861	2.03008
ABR2095	NM_001075226	RILPL1	Rab interacting lysosomal protein-like 1	1.18947	0.0207752	up	939.124	1263.01	1399.48	1264.54	-1.59879	-1.66246	-1.46411	-1.52582
ABR5572	BE749332			1.18893	0.0321695	up	11615	17734.3	16815.5	16768.4	2.00578	2.08312	2.1849	2.221
ABR9660	NM_174218	WARS	tryptophanyl-tRNA synthetase	1.18626	0.0245965	up	8120.07	10536.9	12126.2	12063.3	1.48536	1.41042	1.69997	1.73665
ABR4526	NM_001076003	SPR	sepiapterin reductase (7,8-dihydrobiopterin:NADP+ oxidoreductase)	1.16305	0.0263805	up	5362.86	7181.64	7552.85	7757.12	0.917878	0.884031	1.03391	1.12055
ABR5723	NM_001102043	KLHL18	kelch-like 18 (Drosophila)	1.14025	0.03952	up	975.244	1232.67	1360.58	1279.43	-1.53527	-1.69171	-1.48556	-1.51417
A_73_113479	NM_001046271	ECD	ecdysoneless homolog (Drosophila)	1.13688	0.0404052	up	3143.45	4245.54	4377.97	4546.74	0.144707	0.0919442	0.206217	0.301668
A_73_114629	NM_001206057	CPXM2	carboxypeptidase X (M14 family), member 2	5.34264	0.0496356	down	2074.57	2953.05	763.868	924.11	-0.747088	-0.57894	-2.53332	-2.27781
ABR2570	BE664834			4.36849	0.025037	down	231.467	372.009	175.993	267.653	-3.90347	-3.5042	-5.13854	-4.57358
A_73_115094	NM_001076073	KRT35	keratin 35	4.08022	0.0279042	down	2448.79	6212.34	1259.9	2327.78	-0.49934	0.549818	-1.99495	-1.21252
ABR1435	NM_001101239	GRP	gastrin-releasing peptide	3.62261	0.0319513	down	381.4	529.141	259.78	291.953	-3.11951	-3.04511	-4.14341	-3.81489
ABR6305	NM_001245926	FGF9	fibroblast growth factor 9	3.51286	0.00665958	down	1346.6	1597.21	893.574	930.299	-1.17739	-1.33814	-2.25256	-2.18772
ABR887	NM_174145	PKP1	plakophilin 1 (ectodermal dysplasia/skin fragility syndrome)	2.91613	0.00214668	down	1996.06	2727.51	1395.39	1496.5	-0.604452	-0.591631	-1.4616	-1.33725
ABR2526	BE667896			2.8103	0.0117556	down	5185.36	8349.36	3282.84	3727.86	0.722546	1.08364	-0.231336	-0.0167662
ABR6486	BE666510			2.70706	0.0346492	down	5199.91	7493.67	3280.36	4583.76	0.786075	0.894913	-0.360128	0.109765
A_73_107707	NM_001076864	TMEM129	transmembrane protein 129	2.61483	0.00872186	down	6651.66	7654.23	3925.72	5017.98	1.1139	0.982064	-0.0718215	0.268235
ABR2833	BE723651			2.59518	0.0301524	down	295.963	333.958	132.389	172.14	-3.3694	-3.77063	-4.90953	-4.50774
ABR5275	AW485978			2.56638	0.02612	down	339.263	633.789	328.832	307.393	-3.20847	-2.7157	-3.73946	-3.65286
ABR7148	NM_001105478	SSLP1	secreted seminal-vesicle Ly-6 protein 1	2.49497	0.0474364	down	5921.66	8301.42	3036.97	3589.72	0.767328	0.910637	-0.363834	-0.0852234
ABR8665	BP101458			2.4445	0.0391743	down	82.429	143.782	68.9164	85.3913	-5.13505	-5.1121	-5.85236	-5.42922
A_73_101624	NM_001077962	STAC	SH3 and cysteine rich domain	2.38222	0.0157269	down	2132.08	3279.25	1288.11	1285.13	-0.488088	-0.427828	-1.52234	-1.52848
A_73_111982	NM_001077945	PFN3	profilin 3	2.37843	0.0106233	down	229.811	344.502	188.711	204.86	-3.66574	-3.54767	-4.41975	-4.23103
ABR8467	BP100884			2.3712	0.0270962	down	522.86	730.298	414.117	351.295	-2.55244	-2.45286	-3.43456	-3.4779
A_73_121036	NM_001012685	FCAR	Fc fragment of IgA, receptor for	2.26483	0.03224	down	90.072	122.081	78.4369	83.8574	-5.01167	-5.05322	-5.70364	-5.4996
ABR9431	NM_001098061	SQLE	squalene epoxidase	2.22303	0.0287849	down	13390.1	20591.2	10008.6	10675.4	2.12065	2.37416	1.39888	1.54079
ABR8779	BP101822			2.21096	0.0302385	down	3236.78	4341.98	2268.24	2957.06	0.173784	0.146234	-0.779236	-0.393102
A_73_114753	BI976969			2.19352	0.0442161	down	471.151	647.379	454.569	405.104	-2.67237	-2.66396	-3.23192	-3.31962
ABR4919	XM_597181, XM_002686997	ATP6V0A4	ATPase, H+ transporting, lysosomal V0 subunit a4	2.15347	0.0498741	down	829.048	1153.32	526.321	632.748	-2.00961	-1.80687	-2.89439	-2.57456
ABR811	NM_177509	AANAT	arylalkylamine N-acetyltransferase	2.14364	0.000314952	down	480.445	721.717	388.965	439.618	-2.55532	-2.46799	-3.30682	-3.0435
ABR4960	BI538977			2.13926	0.0470185	down	32185.9	44226.5	21483.7	22780	3.3516	3.45603	2.48874	2.57514
ABR7991	BP109943			2.0942	0.0250496	down	4313.41	5187.09	3076.42	3042.2	0.523	0.406096	-0.283695	-0.24632
ABR325	NM_174619	STXBP1	syntaxin binding protein 1	2.08425	0.0080299	down	371.404	408.183	351.879	302.087	-2.96042	-3.33703	-3.45335	-3.60301
ABR9700	NM_001035050	VTN	vitronectin	2.07429	0.00458628	down	3416.84	4809.56	2165.12	2761.33	0.234074	0.287913	-0.774275	-0.398907
A_73_106012	CB538931			2.06302	0.0213842	down	5935.79	8973.63	4704.89	5682.19	1.04992	1.14306	0.294816	0.59161
ABR3279	NM_001035287	SERPINB8	serpin peptidase inhibitor, clade B (ovalbumin), member 8	2.0321	0.0163702	down	230.588	305.545	180.356	186.791	-3.64076	-3.77935	-4.45394	-4.314
A_73_102104	NM_001040510	DSCR3	Down syndrome critical region protein 3	2.03157	0.0310202	down	148.116	175.043	114.935	134.287	-4.29301	-4.5327	-5.05122	-4.79345
A_73_115344	NM_001191160, XM_001251013, XM_002687280	AQP5	aquaporin 5	2.01101	0.0327112	down	328.495	428.594	343.237	352.673	-3.18497	-3.22229	-3.69214	-3.56283
A_73_121340	NM_001035446	QPRT	quinolinate phosphoribosyltransferase	2.00185	0.042832	down	16486.8	25471.6	12283	12504.9	2.43057	2.61661	1.68855	1.77215
ABR501	NM_173900	CD9	CD9 molecule	1.99588	0.0487243	down	961.375	1777.87	1004.53	989.536	-1.61335	-1.29165	-2.00615	-1.95516
ABR5754	NM_001045887	SLC25A19	solute carrier family 25 (mitochondrial thiamine pyrophosphate carrier), member 19	1.98485	0.0208809	down	181.339	225.442	127.521	142.541	-3.98528	-4.1307	-4.88205	-4.70622
ABR9544	NM_001099399	CMTM3	CKLF-like MARVEL transmembrane domain containing 3	1.98414	0.00158374	down	2849.28	4202	2471.48	2243.11	-0.14573	0.0922052	-0.662904	-0.718964
ABR7197	BP108000			1.96774	0.0365577	down	72301.8	118080	53316	61567	4.61472	4.90901	3.82786	4.08683
ABR1827	XM_600535, XM_002696304	HTR1A	5-hydroxytryptamine (serotonin) receptor 1A	1.95988	0.00590872	down	83.4499	122.211	63.4637	75.8056	-5.0989	-5.07089	-5.89116	-5.57902
ABR3354	XM_002687754, XM_612103	PLEKHA5	pleckstrin homology domain containing, family A member 5	1.95111	0.0147626	down	1609.49	2914.34	1204.24	1382.33	-0.892191	-0.4523	-1.84293	-1.46094
ABR6315	BE683101			1.92429	0.0286147	down	160.838	194.269	121.607	124.849	-4.13561	-4.39512	-4.90768	-4.83867
A_73_115546	CA035726			1.91753	0.00786401	down	96.6609	116.261	105.203	81.5538	-4.93158	-5.11894	-5.29869	-5.48547
ABR6832	BE664255			1.91636	0.0197956	down	101.075	131.96	77.6719	88.6569	-4.84109	-4.90357	-5.59398	-5.35706
ABR6335	NM_001083393	FAM83D	Protein FAM83D	1.90009	0.0157639	down	528.751	750.879	295.767	445.302	-2.45082	-2.54793	-3.6285	-3.105
ABR8451	NM_001075467	HOMER2	homer homolog 2 (Drosophila)	1.88564	0.0151215	down	2118.95	3136.95	1898.51	2028.87	-0.468379	-0.320057	-1.00813	-0.948904
A_73_120995	NM_001014920	TMEM79	transmembrane protein 79	1.87611	0.00745145	down	674.221	804.532	510.678	562.801	-2.08443	-2.27243	-2.87427	-2.68841
A_73_103514	NM_001076519	TEPP	testis/prostate/placenta-expressed protein (TEPP)	1.8743	0.043264	down	235.849	352.177	205.463	240.699	-3.60797	-3.52586	-4.18386	-3.93384
ABR9355	NM_001098929	SRSF5	serine/arginine-rich splicing factor 5	1.86304	0.00141538	down	8464.48	10462.3	7538.28	6925.17	1.56201	1.39858	1.00108	0.929792
ABR7683	NM_001034315	AHCY	adenosylhomocysteinase	1.84978	0.000443126	down	12719.4	20827.5	12242.2	11386.7	2.14051	2.34816	1.62982	1.62403
ABR6821	BE237522			1.84534	0.0120913	down	644.303	784.86	524.395	593.934	-2.15278	-2.30989	-2.85514	-2.62046
ABR1735	NM_001034055	ADIPOR1	adiponectin receptor 1	1.83706	0.0340334	down	909.591	952.211	703.351	719.481	-1.65632	-2.05367	-2.38669	-2.3413
A_73_119612	NM_001038047	PRR13	proline rich 13	1.82899	0.00523647	down	232.348	334.078	198.014	234.155	-3.6638	-3.6075	-4.27371	-4.02438
A_73_120251	CB419612			1.82784	0.0468253	down	1700.57	2562.8	1543.47	1517.75	-0.790317	-0.726882	-1.30746	-1.33054
ABR4217	BE684877			1.81982	0.0319745	down	111.894	159.988	83.3298	96.1215	-4.72446	-4.66833	-5.48129	-5.24657
A_73_111538	NM_001076545	SGSM3	small G protein signaling modulator 3	1.81114	0.0459503	down	4077.25	4620.46	3489.95	3025.04	0.437342	0.245545	-0.122101	-0.263723
A_73_101200	NM_001101199	AQP2	aquaporin 2 (collecting duct)	1.80885	0.0180885	down	192.924	284.078	165.407	184.994	-3.8891	-3.81881	-4.48722	-4.32127
ABR3421	BE664221			1.80283	0.0483002	down	196.263	219.788	164.197	143.217	-3.92281	-4.2364	-4.47045	-4.63014
ABR9776	BP105405			1.80085	0.0229564	down	404.889	656.352	391.195	391.669	-2.8933	-2.60048	-3.26971	-3.21914
A_73_120694	NM_001046225	PAQR6	progestin and adipoQ receptor family member VI	1.79559	0.0158597	down	5613.96	8091.79	4810.44	4877.14	0.944936	1.0263	0.37124	0.45013
A_73_121092	NM_001038670	EPN1	epsin 1	1.78348	0.0444683	down	759.816	880.232	654.146	649.199	-1.93472	-2.14763	-2.56877	-2.51054
ABR6068	BI536876			1.77379	0.0274693	down	3379.54	3735.68	2634.65	2939.51	0.244413	-0.0630471	-0.498825	-0.312043
ABR5135	BE683181			1.76883	0.0400941	down	3660.99	5556.42	3008.39	3119.68	0.298681	0.463615	-0.319862	-0.253274
ABR5672	BI538222			1.76701	0.0260986	down	179.024	226.003	140.205	152.691	-4.00917	-4.12043	-4.81396	-4.61279
A_73_120205	NM_001024561	C8H9orf91	transmembrane protein C9orf91 homolog	1.76631	0.0163909	down	3691.48	5027.25	2838.91	3070.81	0.369288	0.352385	-0.351734	-0.200038
ABR1262	NM_176611	UPK1A	uroplakin 1A	1.765	0.0460022	down	288.126	360.878	217.829	269.933	-3.3403	-3.42963	-4.07427	-3.886
ABR10084	BP106615			1.75327	0.0264404	down	624.203	996.037	587.352	719.423	-2.28498	-2.06153	-2.65437	-2.31556
A_73_104193	NM_001103225	CD4	CD4 molecule	1.74406	0.0235749	down	5038.31	6251.14	3861.5	4392.3	0.777814	0.662951	0.045698	0.24474
A_73_117759	XM_001256807	TMEM104	FLJ00021 protein-like	1.74069	0.000645462	down	693.856	861.337	585.128	717.448	-2.03764	-2.22702	-2.65835	-2.31205
A_73_120410	NM_001206436	GMPS	guanine monphosphate synthetase	1.7356	0.0235788	down	1700.38	2097.8	1642.12	1373.2	-0.775091	-0.900956	-1.29137	-1.41438
ABR5146	BI535510			1.72958	0.0227079	down	28103.9	39312.5	21619.2	26539.6	3.28882	3.28492	2.55636	2.87996
ABR1107	NM_174052	FATE1	fetal and adult testis expressed 1	1.72735	0.00827577	down	142.902	196.937	107.928	135.797	-4.39823	-4.39107	-5.07839	-4.73668
ABR7968	BP109456			1.72275	0.00630945	down	107.353	135.445	87.3576	94.6919	-4.73517	-4.95141	-5.40547	-5.26447
ABR1581	NM_001013004	FDFT1	farnesyl-diphosphate farnesyltransferase 1	1.72052	0.0248886	down	30037.2	42654.1	30149.1	27134.1	3.34931	3.43112	3.00586	2.90221
ABR1067	NM_174597	SCARB1	scavenger receptor class B, member 1	1.71442	0.0417544	down	513.159	982.06	491.86	603.636	-2.52541	-2.21614	-2.95438	-2.6098
ABR8940	BP102344			1.7133	0.00124489	down	622.933	1123.78	643.819	688.485	-2.18692	-1.93728	-2.56401	-2.38593
ABR9598	BP104744			1.71291	0.00760919	down	855.078	1454.32	750.25	904.57	-1.79996	-1.50505	-2.2978	-2.01682
ABR7101	NM_001015608	CLIC1	chloride intracellular channel 1	1.70361	0.0201087	down	101549	139927	96771.9	99655.1	5.12387	5.14828	4.70084	4.77386
ABR7380	BP112060			1.70092	0.0374239	down	15970.1	27693.4	14334.3	13759	2.32343	2.81488	1.86768	1.92738
ABR1387	NM_174458	SCN5A	sodium channel, voltage-gated, type V, alpha subunit	1.69011	0.0219795	down	798.274	1094.03	722.574	788.601	-1.84455	-1.92464	-2.3836	-2.18046
A_73_109673	NM_001046005	PNPLA2		1.68788	0.0100041	down	1323.84	1299	1263.16	1176.56	-1.0999	-1.60567	-1.56061	-1.60574
ABR1978	NM_001077833	PRKCZ	protein kinase C, zeta	1.68781	0.0338808	down	172.934	201.316	173.384	146.87	-4.09411	-4.27022	-4.47475	-4.61678
ABR9749	BP105320			1.68625	0.00530919	down	441.749	714.876	461.501	512.554	-2.67781	-2.53348	-3.0458	-2.82984
A_73_118248	NM_001013004	FDFT1	farnesyl-diphosphate farnesyltransferase 1	1.68548	0.00761473	down	24677.6	36944.5	25322.2	22757.8	2.99529	3.22795	2.74216	2.65159
A_73_113501	NM_001075445	MRPL15	mitochondrial ribosomal protein L15	1.6806	0.0159569	down	390.012	453.061	357.491	345.218	-2.86407	-3.12591	-3.3805	-3.35876
ABR1133	NM_174815	YBX1	Y box binding protein 1	1.67929	0.0368053	down	32499.1	45436.9	27526.9	29078.1	3.4988	3.53541	2.80788	2.96859
ABR6101	NM_001077014	GRN	granulin	1.67885	0.0367366	down	48859	64440.1	38033	38282.8	4.034	4.03142	3.37768	3.4118
ABR1620	XM_866025	SERPINB6	serpin peptidase inhibitor, clade B (ovalbumin), member 6	1.66873	0.00230297	down	336.438	390.141	278.11	291.349	-3.08605	-3.31895	-3.74123	-3.62265
ABR9682	NM_001034727	XBP1	X-box binding protein 1	1.66554	0.032307	down	27191.8	35522	26253.1	24678.1	3.26338	3.15579	2.79892	2.77892
ABR7156	BP111002			1.66193	0.0174245	down	456.802	521.832	380.377	415.929	-2.65247	-2.90483	-3.28065	-3.12393
ABR333	NM_174577	PIK4A	phosphatidylinositol 4-kinase, catalytic, alpha	1.65872	0.0195964	down	187.031	231.584	163.957	187.059	-3.94687	-4.10693	-4.52323	-4.2872
ABR934	NM_174119	NCF1	neutrophil cytosolic factor 1	1.6553	0.0462681	down	1357.81	1408.09	1102.82	1114.26	-1.06595	-1.48146	-1.75126	-1.69524
ABR5771	BE663573			1.65487	0.0164452	down	86.488	114.198	78.8998	89.0571	-5.03555	-5.14645	-5.5705	-5.33753
ABR6948	BM481142			1.64907	0.0223997	down	204.048	213.824	208.45	185.066	-3.81138	-4.19483	-4.2392	-4.26413
A_73_108683	CB432207			1.63956	0.0464662	down	2622.35	3725.25	2376.5	2278	-0.163904	-0.0753093	-0.629487	-0.673698
ABR1438	NM_173915	GAST	gastrin	1.63423	0.0488005	down	1888.84	1645.04	1489.84	1509.31	-0.594327	-1.24407	-1.28283	-1.24468
A_73_112803	XM_002694538, XM_867921	ACACB	acetyl-CoA carboxylase beta	1.63183	0.0234708	down	127.283	153.479	111.116	127.702	-4.49833	-4.67842	-5.06032	-4.80273
A_73_112214	CB461365			1.6283	0.0447807	down	20037.5	26781.2	20581.3	19499.4	2.75947	2.76368	2.40614	2.37481
ABR1713	NM_001079768	NR1I3	nuclear receptor subfamily 1, group I, member 3	1.62348	0.0050045	down	750.801	801.608	648.962	696.1	-1.91396	-2.28671	-2.47937	-2.35462
ABR2939	BE664784			1.6228	0.0251552	down	2033.13	2727.17	2126.22	1882.56	-0.493738	-0.52217	-0.867905	-0.92601
A_73_120010	NM_001080267	KIAA1549	hypothetical protein LOC512679	1.62167	0.014926	down	576.054	658.635	483.771	500.998	-2.30371	-2.56859	-2.93	-2.834
A_73_114794	NM_001076147	SPRY2	sprouty homolog 2 (Drosophila)	1.62042	0.0246636	down	5696.23	7309.53	5603.75	5285.7	0.95462	0.897891	0.583518	0.529958
ABR777	NM_001078142	IFITM1	interferon induced transmembrane protein 1 (9-27)	1.61938	0.00818434	down	961.261	1801.56	810.357	1086.77	-1.64352	-1.19452	-2.24596	-1.78138
ABR367	NM_177493	ASMT	acetylserotonin O-methyltransferase	1.61833	0.0350126	down	1133.93	1525.9	876.395	1018.62	-1.39262	-1.46526	-2.09497	-1.8464
A_73_107167	BF076134			1.61345	0.0128275	down	2895.2	4120.26	3179.62	3044.12	0.00637424	0.0375778	-0.288116	-0.246528
ABR7700	BP111904			1.61338	0.00129387	down	3233.55	4396.62	2887.16	2965.05	0.18221	0.172283	-0.359772	-0.279801
ABR9757	NM_001075412	TERF2IP	telomeric repeat binding factor 2, interacting protein	1.60549	0.00827114	down	1588.1	2928.27	1587.82	1638.37	-0.853219	-0.542761	-1.22983	-1.1557
A_73_114981	NM_001078006	GPHN	gephyrin	1.60383	0.0481456	down	2895.23	3975.2	2868.63	2683.84	-0.0348338	0.0122715	-0.396077	-0.418556
ABR1361	NM_174780	BASP1	brain abundant, membrane attached signal protein 1	1.60017	0.0139348	down	3242.92	4247.12	3132.12	3163.41	0.176823	0.0708682	-0.250639	-0.214679
ABR10060	BP106527			1.60006	0.0250335	down	9112.56	13306.1	6713.45	7378.16	1.65146	1.69992	0.880054	1.04327
A_73_103136	NM_001109808	AP1G2	adaptor-related protein complex 1, gamma 2 subunit	1.59967	0.00559665	down	93.5621	132.501	99.2356	87.9233	-4.93125	-4.94172	-5.26781	-5.38096
ABR6043	NM_001076184	PAK4	p21 protein (Cdc42/Rac)-activated kinase 4	1.59947	0.0423721	down	241.928	371.842	207.698	217.543	-3.58104	-3.40984	-4.16558	-4.02989
ABR1304	NM_203363	PLP2	proteolipid protein 2 (colonic epithelium-enriched)	1.59642	0.00586035	down	16561.8	22764.7	14067.3	15846.6	2.5257	2.51377	1.94281	2.1624
A_73_120601	CB221383			1.58538	0.0469279	down	2240.81	2753.01	2329.39	2043.37	-0.350022	-0.50293	-0.714445	-0.790778
ABR5905	NM_001046173	PPP2R4	protein phosphatase 2A activator, regulatory subunit 4	1.58141	0.032656	down	16293.4	13699.4	12369.6	12661.1	2.51443	1.81828	1.77409	1.82564
ABR816	NM_174214	UPK2	uroplakin 2	1.58047	0.0363313	down	161.337	188.511	135.327	137.909	-4.12995	-4.36228	-4.749	-4.69763
ABR1962	AJ621049	caV1.1	voltage-gated calcium channel alpha 1S subunit	1.57814	0.0179177	down	129.846	127.581	116.412	118.697	-4.43924	-4.92659	-4.97977	-4.9014
ABR5101	NM_001098065	SH3RF1	SH3 domain containing ring finger 1	1.57628	0.0301164	down	4289.7	5828.79	4517.32	4143.35	0.562636	0.562889	0.258515	0.178827
ABR1125	NM_001003906	TKT	transketolase	1.57138	0.0393097	down	46567.8	70406	37592.6	42697.4	4.02343	4.16176	3.3509	3.59725
ABR1609	NM_001102480	TMEM43	transmembrane protein 43	1.57002	0.00120289	down	445.751	479.137	414.669	398.913	-2.66626	-3.03476	-3.17336	-3.14873
ABR10108	BP106726			1.56641	0.0421372	down	10447.7	11036.9	9156.99	8270.46	1.79292	1.47916	1.28164	1.18541
ABR8119	BP112439			1.56091	0.0429228	down	91.7833	107.732	82.0353	94.4108	-4.95683	-5.25522	-5.51376	-5.2389
A_73_107348	EE912650			1.55304	0.0228153	down	1325.22	1894.01	1134.95	1280.54	-1.10813	-1.04483	-1.67742	-1.4761
ABR3026	NM_001034582	WARS2	tryptophanyl tRNA synthetase 2, mitochondrial	1.54885	0.0461306	down	809.759	1444.34	767.359	810.462	-1.82292	-1.5167	-2.28203	-2.12706
A_73_102201	NM_001077883	DHFR	dihydrofolate reductase	1.54409	0.0280597	down	195.156	318.304	232.859	233.049	-3.86541	-3.69184	-4.06367	-3.96724
A_73_108642	NM_001077905	CPA5	carboxypeptidase A5	1.542	0.0385645	down	746.597	804.505	686.661	707.431	-1.93367	-2.27397	-2.40713	-2.33349
ABR972	NM_174657	SLC25A3	solute carrier family 25 (mitochondrial carrier; phosphate carrier), member 3	1.53974	0.00633669	down	5600.75	9203.2	5040.61	5924.36	0.893205	1.23032	0.450413	0.72934
A_73_102453	NM_001046107	SNX1	sorting nexin 1	1.53906	0.0164026	down	14354.6	20611.1	14583.6	14640.2	2.34331	2.37536	1.99156	2.02113
ABR1407	NM_173947	OMD	osteomodulin	1.53603	0.0125374	down	112.567	135.26	99.5894	110.148	-4.675	-4.87403	-5.2139	-5.03736
ABR6597	NM_001046291	MUS81	MUS81 endonuclease homolog (S. cerevisiae)	1.53396	0.014676	down	109.294	137.664	98.0685	103.69	-4.70413	-4.84481	-5.24209	-5.12427
ABR6765	NM_001045949, XM_001790117, XM_002687240	ESPL1	extra spindle pole bodies homolog 1 (S. cerevisiae)	1.52799	0.00598295	down	1025.13	1120.76	947.253	977.791	-1.47969	-1.79738	-1.95975	-1.86765
A_73_105051	NM_001081602	STK38	serine/threonine kinase 38	1.52709	0.0315705	down	7948.45	10780	7058.18	7403.76	1.47556	1.43084	0.942368	1.05672
A_73_116233	NM_001113304	MT3	metallothionein 3	1.5242	0.00682228	down	465.002	556.652	430.543	473.462	-2.60308	-2.81579	-3.11077	-2.91633
A_73_106672	NM_001046618	PTPRCAP	protein tyrosine phosphatase, receptor type, C-associated protein	1.52218	0.0270994	down	2450.13	3036.67	2174.99	2316.99	-0.218219	-0.368978	-0.732668	-0.615444
ABR5618	NM_001034675	TMUB1	transmembrane and ubiquitin-like domain containing 1	1.52102	0.0448407	down	425.216	436.562	302.617	334.463	-2.77875	-3.18208	-3.59337	-3.45044
ABR323	NM_174630	UQCRC2	ubiquinol-cytochrome c reductase core protein II	1.52064	0.00600709	down	8658.15	14199.2	8690.31	9102	1.58534	1.79502	1.2274	1.34959
ABR4142	BE237422			1.5195	0.0352722	down	321.112	482.918	326.153	387.802	-3.15571	-3.16057	-3.5171	-3.21211
ABR4273	NM_001040506	RRP15	ribosomal RNA processing 15 homolog (S. cerevisiae)	1.50711	0.0330396	down	198.544	318.308	222.375	233.603	-3.86664	-3.6199	-4.10052	-3.9253
ABR2613	XM_001787599, XM_002689261	DIAPH1	diaphanous homolog 1 (Drosophila)	1.50232	0.038258	down	21039.1	28048	23469.5	20628.2	2.85294	2.84871	2.62728	2.45753
A_73_119725	NM_001035304	NDRG2	NDRG family member 2	1.5008	0.0132715	down	56281.6	72650.6	55648.9	55344.8	4.26536	4.12653	3.91316	3.93722
ABR9674	NM_001075199	NUCB1	nucleobindin 1	1.49905	0.0454226	down	9598.56	11931.6	8639.29	9752.86	1.7533	1.56622	1.21472	1.40621
A_73_114466	NM_001075401	HDDC2	HD domain containing 2	1.49798	0.0037892	down	3187.11	4576.18	2858.9	2973.83	0.166098	0.225454	-0.351554	-0.274281
ABR1984	XM_616701, XM_002691470	GDF7	growth differentiation factor 7	1.49294	0.0117286	down	320.482	384.712	283.952	292.131	-3.15161	-3.37351	-3.78496	-3.65102
A_73_102031	CB170149			1.49049	0.0371529	down	6673.32	8083.13	7026.49	5999.57	1.23359	1.04798	0.915674	0.759069
A_73_108529	BI683443			1.48993	6.46741e-05	down	1813.74	2027	1603.63	1715.47	-0.640261	-0.958658	-1.19488	-1.04908
ABR2672	XM_002696042, XM_601299	UBTF	upstream binding transcription factor, RNA polymerase I	1.48819	0.0457703	down	396.044	594.262	425.241	445.775	-2.85321	-2.71836	-3.15017	-3.01168
ABR9575	NM_001104988	IGBP1	immunoglobulin (CD79A) binding protein 1	1.48819	0.0389075	down	5837.15	9288.67	5980.71	6207.46	1.02076	1.20573	0.664537	0.794807
ABR8903	BP102234			1.48794	0.0339932	down	2804.91	4266.57	2725.54	2696.99	-0.0531185	0.117604	-0.432286	-0.389342
ABR6721	BE663210			1.48674	0.0136712	down	815.531	862.225	726.953	798.368	-1.79947	-2.16589	-2.35434	-2.16589
A_73_104259	NM_001103332	EME1	essential meiotic endonuclease 1 homolog 1	1.48637	0.0238274	down	73.9065	90.243	83.1232	86.9848	-5.25561	-5.43687	-5.52261	-5.37751
ABR142	NM_181030	FLT3LG	fms-related tyrosine kinase 3 ligand	1.48536	0.0375799	down	2660.38	3207.12	2195.99	2425.76	-0.11453	-0.274588	-0.746786	-0.565094
ABR7280	NM_001098970	DBNL	drebrin-like	1.48515	0.0376345	down	988.416	1234.65	927.54	865.525	-1.52564	-1.65157	-1.99205	-2.05052
ABR3574	BI537703			1.47936	0.0490221	down	11804.9	17315.5	11824.7	11310.1	2.01243	2.11467	1.65249	1.65029
ABR3903	BI537058			1.47819	0.0100271	down	248.094	301.54	241.527	245.764	-3.5064	-3.70781	-3.93083	-3.84994
ABR9741	NM_001015565	PCBP1	poly(rC) binding protein 1	1.47738	0.0297422	down	11081.1	17947.5	11156.7	12379.4	1.95206	2.14654	1.56355	1.7883
ABR753	NM_174246	AVPR2	arginine vasopressin receptor 2	1.47519	0.0199833	down	476.707	582.369	431.269	488.996	-2.56306	-2.77384	-3.08256	-2.87048
A_73_109893	NM_001045995	MCEE	methylmalonyl CoA epimerase	1.47447	0.0421234	down	5215.44	7759.61	4784.96	4886.73	0.816632	0.894735	0.334514	0.405829
ABR7442	NM_001024929	BHLHE40	basic helix-loop-helix family, member e40	1.47091	0.0236712	down	289.208	350.948	297.347	293.058	-3.30739	-3.47326	-3.65552	-3.61418
A_73_110716	NM_001078060	DMRT1	doublesex and mab-3 related transcription factor 1	1.46626	0.0356531	down	276.469	326.327	264.129	273.037	-3.36348	-3.58613	-3.83857	-3.70667
ABR5624	NM_001017941	HYAL1	hyaluronoglucosaminidase 1	1.46424	0.00731031	down	154.749	175.689	149.546	151.911	-4.18837	-4.48235	-4.63447	-4.5516
ABR6360	XM_002697078, XM_609073	LOC530599	similar to laminin, beta 2	1.46047	0.0463698	down	117.949	170.803	109.624	124.456	-4.6058	-4.56607	-5.06707	-4.84354
ABR6392	NM_001045957	C19H17orf61	chromosome 17 open reading frame 61 ortholog	1.45861	0.0131529	down	12303.4	14872.5	11788.1	11854.7	2.12007	1.91431	1.6914	1.7151
A_73_114623	NM_001075816	NTPCR	nucleoside-triphosphatase, cancer-related	1.45834	0.0483645	down	5185.47	6944.9	4667.49	4940.86	0.845551	0.837954	0.354628	0.473483
ABR1828	XM_587002, XM_002685714	HTR1D	5-hydroxytryptamine (serotonin) receptor 1D	1.45779	0.0458175	down	144.398	145.04	129.934	135.364	-4.31362	-4.77358	-4.83867	-4.7146
A_73_116632	NM_001100355	SLC38A7	solute carrier family 38, member 7	1.45762	0.0315633	down	2113.17	2836.43	2256.67	2118.66	-0.473203	-0.461264	-0.732362	-0.787827
ABR633	NM_174304	CYP17A1	cytochrome P450, subfamily XVII	1.45673	0.0355512	down	437.324	504.936	397.978	411.084	-2.70992	-2.97634	-3.20346	-3.11075
ABR3365	NM_001034247	GADD45A	growth arrest and DNA-damage-inducible, alpha	1.45043	0.00415726	down	17531.8	27787.7	20560.5	20029.4	2.50911	2.80476	2.45217	2.46213
A_73_105611	CB220965			1.44969	0.045006	down	9658.49	13196.9	8567.08	9556.29	1.67632	1.71051	1.22141	1.36299
A_73_105279	NM_001046346	WDR1	WD repeat domain 1	1.44776	0.0151026	down	15609.1	20436.6	14946.5	14748.3	2.45479	2.39078	2.02974	2.06032
A_73_109995	NM_001034453	CCDC104	coiled-coil domain containing 104	1.44743	0.0109258	down	10922.3	17138.2	11989.3	11517.6	1.93508	2.11536	1.67222	1.68922
ABR7201	NM_001034299	PGK1	phosphoglycerate kinase 1	1.4456	0.0477305	down	8681.71	13176.4	8269.32	8808	1.58431	1.74941	1.16814	1.31574
A_73_116176	CB433987			1.44368	0.00866886	down	3899.95	5520.14	4394.1	3969.39	0.426009	0.46877	0.239479	0.140122
ABR9720	NM_001075548	SHPK	sedoheptulokinase	1.44236	0.0360717	down	1750.29	2570.16	1559.46	1603.26	-0.722097	-0.600055	-1.24797	-1.15632
ABR7084	NM_174136	FURIN	furin (paired basic amino acid cleaving enzyme)	1.44199	0.0100895	down	2825.54	4470.27	3523.25	3103.91	-0.160522	0.126423	-0.107315	-0.230814
ABR2038	NM_001105354	PPIP5K1	diphosphoinositol pentakisphosphate kinase 1	1.44185	0.0431223	down	3325.95	4620.26	3440.8	3348.65	0.164229	0.230345	-0.110917	-0.129218
A_73_101883	NM_001075553	ALKBH4	alkylation repair homolog 4	1.43885	0.0352927	down	15863.5	20037.5	15346	15044.1	2.46169	2.3395	2.06077	2.05417
A_73_103979	AV607636			1.43212	0.0419001	down	1028.1	1642.47	1212.36	1146.27	-1.51908	-1.33346	-1.61431	-1.65709
ABR4484	NM_001034381	PSMA4	proteasome (prosome, macropain) subunit, alpha type, 4	1.43006	0.0113282	down	2125.08	3104.36	2252.25	2309.5	-0.434418	-0.349192	-0.737073	-0.637684
ABR9182	NM_001098022	ATP6AP2	ATPase, H+ transporting, lysosomal accessory protein 2	1.42519	0.0107945	down	13587.8	19158.7	14627.6	14962.4	2.24994	2.28867	1.98066	2.06129
ABR2822	NM_001034670	APH1A	anterior pharynx defective 1 homolog A (C. elegans)	1.41552	0.0170832	down	20689.6	26480.5	20864	21534.9	2.87504	2.76289	2.51445	2.60454
ABR1006	NM_174088	IL10	interleukin 10	1.41358	0.0429784	down	199.466	235.099	190.327	197.043	-3.82246	-4.06831	-4.26935	-4.17174
A_73_104632	NM_001075560	NUDT16	nudix (nucleoside diphosphate linked moiety X)-type motif 16	1.40402	0.00148278	down	15919.2	21121.1	15497.1	16130	2.48337	2.4169	2.09584	2.18037
A_73_111054	NM_001038508	C9ORF59	chromosome 9 open reading frame 59	1.40308	0.0355492	down	1531.2	1654.78	1371.7	1490.85	-0.885585	-1.25609	-1.40706	-1.25302
ABR427	NM_174182	SELL	selectin L	1.40021	0.0144321	down	1315.17	1692.58	1386.7	1383.93	-1.10747	-1.21901	-1.41413	-1.36462
ABR7712	NM_001037461	CSTB	cystatin B (stefin B)	1.3996	0.0476922	down	38225.8	45439.4	36809.3	40121.7	3.73882	3.5245	3.30222	3.46194
A_73_110770	NM_001038117	SPICE1	spindle and centriole associated protein 1	1.39935	0.00634754	down	322.217	544.31	345.68	315.558	-3.19653	-2.86634	-3.43828	-3.51239
A_73_106453	NM_001205802	KIF1C	kinesin family member 1C	1.399	0.0168294	down	22211.6	29628.3	22274.1	23354.3	2.956	2.88851	2.5867	2.71129
A_73_102835	NM_001038673	ARPM1	actin related protein M1	1.39657	0.0285901	down	1019.67	1545.52	929.822	964.729	-1.48356	-1.36683	-1.98549	-1.88042
ABR8460	NM_001034596	PSMB3	proteasome (prosome, macropain) subunit, beta type, 3	1.39446	0.0374143	down	14240	20803.9	15296.9	16176.4	2.2991	2.39801	2.03079	2.17693
A_73_117989	XM_002691193, XM_002700711	SLC4A4	solute carrier family 4, sodium bicarbonate cotransporter, member 4	1.39366	0.00794751	down	98.4338	109.846	94.1837	96.7176	-4.83781	-5.15702	-5.31919	-5.19399
A_73_118487	NM_001080327	TTC35	tetratricopeptide repeat domain 35	1.38618	0.0239527	down	3119.99	4644.77	3312.07	3275.64	0.108897	0.232293	-0.160335	-0.119887
A_73_103413	NM_001205669	SH2D3A	SH2 domain containing 3A	1.38605	0.038448	down	3252.13	3966.16	3027.87	3025.62	0.177743	0.00239182	-0.287177	-0.248403
ABR5882	XM_002699389, XM_591631	SPDYC	speedy homolog C (Xenopus laevis)	1.38522	0.00790756	down	144.734	165.139	161.047	446.354	-4.32712	-4.58948	-4.53721	-4.13916
ABR6254	XM_001789659, XM_002696674	NEIL1	nei endonuclease VIII-like 1 (E. coli)	1.38468	0.0391717	down	776.15	849.116	700.754	746.629	-1.85848	-2.20722	-2.37314	-2.24681
A_73_116865	NM_001099170	TMX4	thioredoxin-related transmembrane protein 4	1.37945	0.0479554	down	4811.41	6011.98	4707.01	5068.29	0.773424	0.616452	0.373059	0.500928
A_73_105563	NM_001075233	RDH14	retinol dehydrogenase 14 (all-trans/9-cis/11-cis)	1.37911	0.00402504	down	9489.07	12558.8	10561.2	9832.92	1.73913	1.67588	1.50651	1.45999
ABR6668	BE723444			1.37717	0.00203269	down	504.886	592.466	449.007	490.57	-2.49363	-2.73486	-3.03483	-2.85932
A_73_113418	BI976792			1.37271	0.0304912	down	8780.17	11470.2	8920.07	9346.47	1.61461	1.54571	1.28281	1.39764
ABR7638	BP107073			1.36894	0.0201255	down	15551.4	18110.2	15898.8	15641.1	2.45924	2.2154	2.12194	2.1352
ABR480	NM_174393	MTIF2	mitochondrial translational initiation factor 2	1.36366	0.0489981	down	891.607	1302.25	916.482	928.675	-1.69287	-1.60318	-2.01708	-1.93741
ABR9003	BP102557			1.36238	0.04568	down	2874.89	4076.65	3037.66	3048.06	0.00774848	0.0243665	-0.257363	-0.222942
ABR6216	NM_001114976	SEPN1	selenoprotein N, 1	1.36211	0.0141087	down	10655.5	13297.3	10011	11155.2	1.90273	1.77193	1.44972	1.65669
ABR6266	XM_002694759, XM_002694760, XM_002684427	KLHDC4	kelch domain containing 4	1.36063	0.042931	down	9549.35	13992.1	9948.82	9911.37	1.71486	1.84497	1.33285	1.44191
ABR1365	XM_616066, NM_001192867, XM_002694834	HAS3	hyaluronan synthase 3	1.35169	0.0350942	down	149.145	162.81	150.173	163.614	-4.24548	-4.59042	-4.61971	-4.44082
ABR7594	NM_001075312	POP5	processing of precursor 5, ribonuclease P/MRP subunit (S. cerevisiae)	1.35092	0.0332444	down	6148.82	8239.24	6889.12	6805.3	1.11356	1.06738	0.868169	0.87482
A_73_121332	NM_001079647	VTI1B	vesicle transport through interaction with t-SNAREs homolog 1B (yeast)	1.34998	0.0196207	down	8312.15	12499.3	9324.76	9574.99	1.54517	1.66503	1.3444	1.4205
A_73_101203	CB450059			1.34839	0.0140811	down	838.679	1027.26	977.421	893.371	-1.76109	-1.93584	-1.96621	-2.0228
A_73_103637	NM_001035044	CCDC25	coiled-coil domain containing 25	1.3481	0.0413832	down	3039.58	4515.25	3242.75	3333.65	0.0865347	0.195546	-0.173406	-0.0971928
A_73_113802	NM_001075820	PLA2G2A	phospholipase A2, group IIA (platelets, synovial fluid)	1.34319	0.0095492	down	234.707	234.127	230.576	223.984	-3.59158	-4.05898	-3.99026	-3.97619
ABR8095	BP111800			1.34064	0.0141749	down	1353.83	1462.57	1300.57	1345.18	-1.06216	-1.42581	-1.48354	-1.4028
ABR3357	NM_001075327	SKA1	spindle and kinetochore associated complex subunit 1	1.33799	0.0274202	down	163.885	209.796	161.042	171.815	-4.12098	-4.25302	-4.50628	-4.36981
A_73_109767	NM_001075731	GEMIN8	gem (nuclear organelle) associated protein 8	1.33757	0.0193719	down	4549.56	6467.44	4351.35	4132.15	0.670419	0.703548	0.248475	0.21482
A_73_101529	NM_001015614	RABGGTA	Rab geranylgeranyltransferase, alpha subunit	1.33294	0.028936	down	9741.2	11368.1	9172.86	9836.03	1.78694	1.5456	1.34445	1.47872
ABR5964	NM_001083655	PCDH1	protocadherin 1	1.32561	0.0460673	down	378.538	374.4	368.223	353.348	-2.90583	-3.37573	-3.34862	-3.35191
ABR5018	AW426254			1.32265	0.0187384	down	240.962	306.213	231.001	259.12	-3.56306	-3.69877	-3.9849	-3.7938
A_73_114406	NM_001013003	NEIL2	nei endonuclease VIII-like 2 (E. coli)	1.32033	0.0270439	down	4902.29	6972.75	6216.31	5251.82	0.743346	0.778575	0.703458	0.501117
ABR9791	NM_001035384	EPB41L5	erythrocyte membrane protein band 4.1 like 5	1.31809	0.0410735	down	346.781	498.841	452.599	399.958	-3.07258	-3.01284	-3.08263	-3.23903
ABR50	NM_205788	CEACAM8	carcinoembryonic antigen-related cell adhesion molecule 8	1.31635	0.0497575	down	405.688	507.089	394.623	355.821	-2.81824	-2.95221	-3.21194	-3.31025
ABR1778	NM_001075147	CCL4	chemokine (C-C motif) ligand 4	1.31521	0.0180945	down	157.097	175.953	165.297	180.401	-4.16744	-4.49192	-4.47527	-4.31959
A_73_101336	NM_001075670	SMAP2	small ArfGAP2	1.3133	0.0480102	down	986.303	1271.88	1009.93	1025.98	-1.53203	-1.61757	-1.87673	-1.78692
ABR1376	NM_174469	TACR2	tachykinin receptor 2	1.31221	0.0255719	down	133.054	190.23	176.739	154.285	-4.44755	-4.39481	-4.43202	-4.61843
ABR754	NM_174245	ATP6V1G1	ATPase, H+ transporting, lysosomal 13kDa, V1 subunit G1	1.31216	0.00811141	down	55182.8	74364.9	62945.1	64450.7	4.25993	4.24905	4.10726	4.18221
ABR1556	NM_001166575	KRT14	keratin 14	1.31124	0.0482463	down	361.643	437.796	380.676	383.298	-2.97506	-3.18056	-3.29911	-3.23001
A_73_119277	CB439944			1.31075	0.0102256	down	6723.2	7687.9	7429.83	6742.31	1.24317	0.976815	1.00392	0.920229
A_73_118968	NM_001076173	SPRYD4	SPRY domain containing 4	1.30638	0.00320293	down	1741.54	2087.28	1803.41	1835.43	-0.707811	-0.899538	-1.03687	-0.959037
A_73_117697	NM_001034575	C1GALT1C1	C1GALT1-specific chaperone 1	1.30575	0.0290624	down	2150.65	3511.43	2845.49	2689.86	-0.471769	-0.168183	-0.399761	-0.44766
ABR364	NM_174000	CALR	calreticulin	1.30573	0.0307	down	94616.6	121576	96631.2	101697	5.06066	4.96989	4.73323	4.85084
A_73_104009	CB442206			1.30557	0.0338425	down	168.13	223.216	169.237	189.378	-4.09201	-4.18002	-4.45176	-4.24691
ABR8880	NM_001076412	HSPB11	chromosome 1 open reading frame 41 ortholog	1.29854	0.0150487	down	3457.83	5103.28	3859.84	3370.17	0.174198	0.388933	0.0742245	-0.0823053
A_73_111451	CB425939			1.29617	0.0134733	down	1341.69	1763.27	1461.14	1550.27	-1.08534	-1.16436	-1.32486	-1.20831
ABR6425	BE723924			1.29376	0.0180219	down	638.165	777.622	707.886	700.749	-2.14618	-2.32329	-2.39598	-2.33414
A_73_104988	NM_001012674	HLA-DMA	major histocompatibility complex, class II, DM alpha-chain, expressed	1.29326	0.0287201	down	7261.12	9676.33	6904.59	7283.1	1.34775	1.28807	0.918231	1.03342
A_73_116309	EE908747			1.29187	0.0295198	down	4242.52	6061.81	5146.03	4929.34	0.566086	0.576247	0.454874	0.456861
A_73_102576	NM_001075514	MTA1	metastasis associated 1	1.29122	0.0375191	down	27770.1	32521.3	29146.9	28339.5	3.29197	3.05159	2.99796	3.00382
A_73_118363	NM_001205539	NCKAP5L	NCK-associated protein 5-like	1.28794	0.00136868	down	822.223	934.191	807.574	800.266	-1.78978	-2.07069	-2.21151	-2.15048
A_73_112352	NM_001034238	PPP1R7	phosphatase 1, regulatory subunit 7	1.28764	0.0119339	down	3021.49	4285.7	3396.6	3280.4	0.0918677	0.101464	-0.115524	-0.120703
ABR9521	NM_001014858	RNF34	ring finger protein 34	1.28705	0.0306827	down	1658.26	2430.27	1616.9	1709.09	-0.787424	-0.747052	-1.20755	-1.0826
ABR4053	NM_001103228	LTBR	lymphotoxin beta receptor (TNFR superfamily, member 3)	1.28288	0.0212041	down	9777.83	12968	10259.1	9730.73	1.78247	1.71561	1.46472	1.45965
A_73_106285	NM_001034658	WDR89	WD repeat domain 89	1.28168	0.000788509	down	710.472	1118.34	765.929	784.847	-1.99475	-1.83978	-2.26824	-2.17171
A_73_112615	NM_001046420	CALHM2	calcium homeostasis modulator 2	1.28122	0.0470132	down	185.972	233.346	169.638	163.392	-3.94538	-4.06055	-4.53968	-4.47678
ABR2256	BE667918			1.2807	0.0396889	down	2080.07	2674	2170.37	2315.3	-0.444165	-0.541471	-0.753263	-0.615284
ABR9528	BP105678			1.28053	0.0041801	down	4925.8	6650.22	5420.82	5572.27	0.785731	0.774966	0.561953	0.651668
A_73_115107	NM_001035298	PTCD2	pentatricopeptide repeat domain 2	1.27956	0.0120308	down	1438.96	2620.05	1693.31	1743.99	-1.08362	-0.631484	-1.13467	-1.0301
A_73_111355	NM_001031755	LOC509263	hypothetical protein LOC509263	1.2771	0.048609	down	1893.01	2332.39	2065.26	1961.2	-0.605803	-0.778203	-0.845993	-0.885469
A_73_104346	NM_001034464	SNX5	sorting nexin 5	1.27695	0.0360617	down	21925.8	30341.7	23462.4	23782	2.95454	2.93741	2.68585	2.75071
A_73_103559	NM_001035451	TMEM222	transmembrane protein 222	1.27652	0.0321568	down	258.615	257.471	259.325	241.381	-3.44868	-3.91891	-3.8489	-3.87594
A_73_109665	NM_001035417	THOC4	THO complex 4	1.27621	0.000912755	down	18098.5	22994.2	18887.3	19038.8	2.67739	2.56316	2.37165	2.4277
A_73_101561	NM_001035082	SUCLG1	succinate-CoA ligase, alpha subunit	1.27621	0.0307337	down	21212.6	28435.7	21842.1	21524.2	2.89477	2.87383	2.58516	2.60575
A_73_110885	NM_001034586	RAMBP1	RAN binding protein 1	1.27448	0.0276776	down	2972.24	4088.33	3416.87	3250.73	0.0654	0.0581	-0.100989	-0.129868
ABR4967	NM_001077110	AP1S1	adaptor-related protein complex 1, sigma 1 subunit	1.27223	0.0374295	down	4083.23	5051.43	4164.39	4234.52	0.523582	0.364533	0.186736	0.239635
ABR8642	NM_001127243	OAZ1	ornithine decarboxylase antizyme 1	1.27102	0.00996881	down	28954.9	39473.3	34285.2	31203.5	3.34846	3.32766	3.20102	3.11805
ABR8888	NM_001015648	OCIAD1	OCIA domain containing 1	1.25532	0.0384955	down	14411.7	20571.2	16640.6	16066.7	2.31139	2.37607	2.16394	2.15815
ABR6593	NM_001034812	TMED9	transmembrane emp24 protein transport domain containing 9	1.25076	0.02521	down	40858.9	51319	44634.3	43212.9	3.85579	3.72654	3.60306	3.61294
ABR2205	NM_001015631	C5H22orf28	chromosome 22 open reading frame 28 ortholog	1.25064	0.0182808	down	892.567	1196.39	1068.39	969.235	-1.66899	-1.6968	-1.80522	-1.87078
ABR2	NM_001113727	LOC780933	cationic trypsin	1.24873	0.0412254	down	98.0544	119.958	108.71	107.998	-4.845	-5.07574	-5.08179	-5.06945
ABR9875	NM_001038138	PRELID1	PRELI domain containing 1	1.24663	0.0216882	down	15442.4	21292	16477	16693.6	2.40679	2.44013	2.12965	2.22023
ABR5451	XM_002697210, XM_591149	TEAD3	TEA domain family member 3	1.23514	0.0333886	down	1796.47	2070.93	1861.33	1946.17	-0.653532	-0.904348	-0.966839	-0.862363
ABR4216	BE749823			1.23366	0.0155662	down	732.832	1173.48	959.526	928.666	-2.05095	-1.75633	-1.96746	-2.01661
A_73_101512	NM_001075751	PDHX	pyruvate dehydrogenase protein X component-like	1.22835	0.0140319	down	1004.5	1596.39	1248.68	1215.78	-1.56653	-1.28722	-1.58341	-1.56201
A_73_102045	NM_001015555	AUP1	ancient ubiquitous protein 1	1.22712	0.0274686	down	21750.7	26209.6	22123.7	22861.4	2.93206	2.74511	2.59903	2.68802
ABR6949	NM_001102153	SCARB2	scavenger receptor class B, member 2	1.21973	0.00574794	down	25362.8	36123.6	29424.5	28592.2	3.11201	3.17343	3.0061	3.01391
A_73_100479	NM_001206345	PDIA6	protein disulfide isomerase family A, member 6	1.21822	0.0278686	down	53620	69413.9	60456.6	56745.1	4.23558	4.15348	4.05464	4.00704
ABR2640	XM_002684831, XM_864454, NM_001192961	OPA1	optic atrophy 1 (autosomal dominant)	1.21806	0.0287041	down	1306.53	1823.66	1479.93	1454.55	-1.12976	-1.10963	-1.30207	-1.29971
A_73_103290	NM_001034384	NOL7	nucleolar protein 7, 27kDa	1.21451	0.0427438	down	11682.7	15478.2	13613.2	12999.8	2.03661	1.98388	1.87594	1.8772
A_73_112403	NM_001077022	PIGP	phosphatidylinositol glycan anchor biosynthesis, class P	1.21432	0.0130842	down	7568.96	10675.7	9142.61	8933.43	1.40662	1.42046	1.31007	1.30538
A_73_108263	NM_001075967	TRNU1AP	tRNA selenocysteine 1 associated protein 1	1.21076	0.0365755	down	1053.62	1544.67	1275.55	1236.28	-1.46796	-1.33377	-1.52782	-1.53277
ABR8487	NM_001034758	IAH1	isoamyl acetate-hydrolyzing esterase 1 homolog (S. cerevisiae)	1.20543	0.0289863	down	1952.05	2942.76	2366.1	2430.26	-0.544511	-0.425767	-0.639135	-0.554249
ABR8698	NM_001098078	RIT1	Ras-like without CAAX 1	1.19908	0.0397949	down	5555.29	9773.74	6529.34	6502.36	0.892907	1.26952	0.833156	0.858871
ABR6911	NM_001034383	PIGC	phosphatidylinositol glycan anchor biosynthesis, class C	1.1965	0.0386528	down	13017.9	16966.6	15644.8	14128.5	2.19686	2.10563	2.06622	1.98788
A_73_119529	NM_001075831	SNAP23	synaptosomal-associated protein, 23kDa	1.19344	0.0461269	down	7619.74	11097.9	9536.45	9272.89	1.40692	1.48333	1.36885	1.37877
ABR6307	NM_001205627	BRPF3	bromodomain and PHD finger containing, 3	1.19081	0.0418816	down	1636.96	2303.69	2064.36	1976.35	-0.853508	-0.810107	-0.867685	-0.869665
ABR9293	BP103557			1.18792	0.0287838	down	632.502	792.342	764.965	694.581	-2.16661	-2.30035	-2.29146	-2.35939
ABR2418	BE667939			1.18258	0.0364778	down	3620.14	5059.42	4020.24	4094.76	0.288134	0.365989	0.128262	0.203598
ABR5227	XM_002699034, XM_583547	DENR	density-regulated protein	1.17936	0.0395189	down	1606.52	2376.15	1843.58	1890.12	-0.818876	-0.761987	-0.997219	-0.914068
ABR3236	BE236336		cylindromatosis (turban tumor syndrome)	1.17896	0.030121	down	925.463	1336.55	1050.53	959.715	-1.62179	-1.56234	-1.81793	-1.88532
A_73_103127	NM_001046417	CYLD		1.17827	0.0357584	down	1841.85	2553.07	2243.72	1987.48	-0.620528	-0.632899	-0.71635	-0.831791
A_73_118701	XM_002699717, XM_002707192, XM_583628, XM_002699716	G6PD	glucose-6-phosphate dehydrogenase	1.16732	0.0303397	down	3646.49	5058.55	3969.86	4545.21	0.351393	0.354097	0.123534	0.334529
A_73_111463	NM_001035091	WDYHV1	WDYHV motif containing 1	1.16442	0.0118663	down	2244.27	3078.05	2571.32	2518.71	-0.334857	-0.344509	-0.505151	-0.493824
A_73_103045	NM_001035110	FAM96A	family with sequence similarity 96, member A	1.15903	0.0451352	down	14416.7	20109.8	18248.9	17631.4	2.33596	2.36161	2.30457	2.29826
ABR2825	NM_001083793	SMAGP	small cell adhesion glycoprotein	1.15373	0.0445686	down	656.372	1064.43	816.512	819.162	-2.18178	-1.92291	-2.18641	-2.14307
ABR3353	NM_001082605	RPN1	ribophorin I	1.14285	0.0497357	down	19938.1	25477.5	23042.7	21684.8	2.8159	2.69917	2.65238	2.6226

## Sheet: Supplementary table S2
Supplementary table 2
List of up- and down-regulated genes in ICAR of ipsilateral uterine horns of RB cows on Day 15 of the estrous cycle as compared with non-RB cows.
ProbeName	GenBank accession ID	Gene symbol	Gene description	Fold change	P value	Regulation	[N_CL](raw)	[N_NCL](raw)	[RB_CL](raw)	[RB_NCL](raw)	[N_CL](normalized)	[N_NCL](normalized)	[RB_CL](normalized)	[RB_NCL](normalized)
A_73_121022	CB442845			4.5636	0.0231923	up	391.982	649.42	1835.75	1119.37	-3.45129	-3.28636	-1.70366	-2.59824
ABR856	NM_174697	LPLUNC1	von Ebner minor salivary gland protein	3.70993	0.021486	up	1369.44	1968.28	4993.4	2789.29	-1.58517	-1.82045	-0.129892	-1.22053
A_73_117675	XM_001252628, XM_002686939	LOC784270	hypothetical protein LOC784270	3.31855	0.0415858	up	1760.43	1919.33	5846.35	3563.39	-1.11252	-1.24948	0.262308	-0.438206
A_73_113459	NM_001075162, NM_001163274	FMO2	flavin containing monooxygenase 2 (non-functional)	3.28928	0.0348547	up	818.312	892.702	2333.4	1375.15	-2.19694	-2.37028	-1.07035	-1.85026
ABR9411	NM_001166616	C5	complement component 5	3.21077	0.0429947	up	20.9621	24.4305	105.886	73.2684	-7.35262	-7.8387	-5.76962	-6.0986
A_73_102445	CB428837			3.02376	0.0374095	up	936.787	1305.25	2812.79	1804.97	-2.06266	-2.02997	-0.873723	-1.64667
ABR9577	XM_002692160, XM_599153	FOXA2	forkhead box A2	2.97741	0.0350482	up	3482.03	4830.42	9700.27	6247.05	-0.171795	-0.173211	0.899533	0.148209
ABR10039	BP106472			2.97195	0.0258542	up	69.028	77.1699	258.945	196.915	-5.63037	-5.74178	-4.02663	-4.53059
ABR25	NM_181027	AKR1C4	aldo-keto reductase family 1, member C4 (chlordecone reductase; 3-alpha hydroxysteroid dehydrogenase, type I; dihydrodiol dehydrogenase 4)	2.89197	0.0104551	up	1297.76	2548.18	3470.18	2366.72	-1.39664	-1.26819	-0.619215	-1.32915
ABR7110	BP108387			2.76587	0.017823	up	350.545	531.76	1154.39	875.639	-3.31628	-3.20707	-2.07445	-2.56414
ABR1676	NM_001045878	GATM	glycine amidinotransferase (L-arginine:glycine amidinotransferase)	2.7517	0.0472021	up	109.489	168.884	416.4	243.133	-4.7873	-4.7169	-3.72058	-4.11
ABR5936	BE723982			2.66042	0.0437151	up	585.886	967.552	1356.92	969.791	-2.55027	-2.27949	-1.72364	-2.2221
ABR6738	NM_001206196	KLHL24	kelch-like 24 (Drosophila)	2.60034	0.0301078	up	1128.61	1514.33	3894.11	3228.33	-1.52649	-1.5195	-0.0417576	-0.215076
ABR9794	NM_001034419	HPGD	hydroxyprostaglandin dehydrogenase 15-(NAD)	2.58349	0.0293419	up	11761.9	19066.9	27516.5	17154.4	1.86513	2.13244	2.63611	1.98591
A_73_102894	XM_001254052	ZNRD1	DNA-directed RNA polymerase I subunit RPA12-like	2.39835	0.0476188	up	1216.78	1923.86	3952.82	4544.12	-1.25494	-1.09075	-0.092488	0.167191
ABR8790	NM_001038096	CFI	complement factor I	2.39186	0.00963409	up	1007.63	1425.74	3088.55	2061.36	-1.62476	-1.62615	-0.464668	-1.02056
ABR525	NM_174369	ITPR2	inositol 1,4,5-triphosphate receptor, type 2	2.33737	0.0247563	up	129.428	188.636	372.127	257.044	-4.67957	-4.41689	-3.64935	-4.08527
ABR2711	XM_002697563, XM_617171	LOC537017	similar to cytidine monophosphate-N-acetylneuraminic acid hydroxylase	2.29567	0.0424517	up	325.559	467.318	956.763	823.664	-3.24245	-3.11751	-2.3563	-2.41991
A_73_114416	NM_001011681	GRB14	growth factor receptor-bound protein 14	2.2764	0.045816	up	183.163	323.993	478.351	378.11	-4.12573	-3.68139	-3.04678	-3.2662
ABR10040	BP106473			2.22335	0.0326529	up	65.9292	86.5588	197.709	160.923	-5.58646	-5.71501	-4.45004	-4.72323
A_73_105348	BE481027			2.2183	0.0319881	up	86.0429	101.838	195.507	119.394	-5.30667	-5.39801	-4.62905	-5.15236
ABR2155	NM_001105386	SLC35A3	solute carrier family 35 (UDP-N-acetylglucosamine (UDP-GlcNAc) transporter), member A3	2.20961	0.0066532	up	1635.92	2658.72	4067.08	3054.49	-0.905384	-0.762971	-0.0754757	-0.417399
A_73_116437	CB425851			2.20179	0.0370352	up	138.191	208.655	305.012	195.229	-4.56864	-4.64049	-3.97234	-4.48498
ABR9784	NM_001206177	C8H9orf152	hypothetical LOC614478	2.19677	0.0353082	up	790.943	945.157	1475.94	1154.48	-2.17635	-2.16109	-1.55719	-1.92907
A_73_111905	EE913552			2.19034	0.0436747	up	109.172	155.368	237.06	155.653	-5.05388	-5.12193	-4.37302	-4.9535
ABR5003	NM_001101989	TMEM144	transmembrane protein 144	2.1505	0.0367929	up	502.995	709.06	1052.92	770.523	-2.69941	-2.58937	-2.24363	-2.64464
A_73_106664	CB424751			2.13325	0.0469412	up	408.061	555.157	810.543	627.634	-3.07173	-2.91829	-2.36166	-2.79555
A_73_102057	NM_001015598	KBTBD5	kelch repeat and BTB (POZ) domain containing 5	2.12521	0.0242873	up	245.75	310.781	533.691	402.484	-3.76207	-3.77628	-3.13115	-3.60614
A_73_111808	NM_001035434	HNMT	histamine N-methyltransferase	2.10718	0.0348902	up	1027.05	1315.04	2325.1	1873.35	-1.56118	-1.62579	-0.80601	-1.04322
ABR6346	BE685461			2.10253	0.0408744	up	577.323	744.561	1322.52	954.249	-2.53033	-2.5435	-1.69502	-2.15698
ABR10038	NM_001206049	CYBRD1	cytochrome b reductase 1	2.07489	0.0371597	up	104.502	130.815	310.574	253.607	-4.87894	-5.06074	-3.77567	-4.0576
ABR4674	NM_001192523, XM_002687380, XM_598691	KCNMB4	potassium large conductance calcium-activated channel, subfamily M, beta member 4	2.0742	0.0121429	up	74.4264	100.435	216.307	162.235	-5.31165	-5.33141	-4.22938	-4.54798
A_73_108916	NM_001081535	ENPP4	ectonucleotide pyrophosphatase/phosphodiesterase 4 (putative)	2.07251	0.0212984	up	1081.27	1699.47	2334.59	1698.29	-1.61757	-1.39975	-0.988762	-1.3812
A_73_121164	NM_001035334	ATP1B1	ATPase, Na+/K+ transporting, beta 1 polypeptide	2.02164	0.0190574	up	1315.3	1751.35	3578.95	3140.19	-1.2529	-1.31405	-0.221766	-0.485778
A_73_109798	NM_001037590	ASGR1	asialoglycoprotein receptor 1	2.01451	0.0480055	up	406.483	615.899	902.551	685.326	-3.05471	-2.98436	-2.51933	-2.90995
A_73_115391	BE668275			1.95127	0.0133266	up	3227.23	4391.49	6653.95	5185.92	0.087486	0.0779082	0.635449	0.293426
ABR10067	BP106547			1.88705	0.0456022	up	136.871	215.764	174.275	210.06	-4.76116	-4.32634	-4.61679	-4.38764
ABR2517	XM_001250964, XM_002690436	IQGAP2	IQ motif containing GTPase activating protein 2	1.88659	0.0463231	up	8589.91	13299.8	16449	13320.9	1.44489	1.69003	1.94468	1.7068
ABR4825	NM_001081535	ENPP4	ectonucleotide pyrophosphatase/phosphodiesterase 4 (putative)	1.87801	0.0488065	up	9435.99	14605.1	17878.1	13795.8	1.58882	1.75773	2.08607	1.68784
ABR977	NM_174649	PRKAR2B	protein kinase, cAMP-dependent, regulatory, type II, beta	1.86532	0.0298007	up	271.864	372.407	676.318	557.903	-3.41674	-3.41109	-2.71209	-2.8491
ABR8471	BP100899			1.85241	0.0394233	up	2636.92	4257.52	5258.25	4087.86	-0.24859	0.00988783	0.359104	0.0297174
A_73_108585	NM_001040519	CLDN7	claudin 7	1.84876	0.0348713	up	3923.19	4843.96	7895.43	5894.18	0.343566	0.140589	0.910651	0.48058
ABR3352	XM_002685374, XM_610577	COBLL1	COBL-like 1	1.84149	0.0180628	up	313.445	519.854	804.016	617.311	-3.26064	-3.06976	-2.33928	-2.63992
ABR3813	XR_083540, XR_084135	LOC786510	zinc finger, CCHC domain containing 12-like	1.82016	0.0308413	up	263.467	334.523	619.671	474.95	-3.50156	-3.6008	-2.80623	-3.0691
ABR2292	XM_002697753, XM_588908	LOC511553	similar to Uncharacterized protein C18orf1	1.8169	0.0273386	up	250.781	351.483	556.99	425.5	-3.547	-3.55335	-2.89957	-3.21528
ABR6893	BE236365			1.80584	0.0356263	up	339.105	390.16	765.447	593.255	-3.22111	-3.50455	-2.39565	-2.77995
A_73_100376	NM_001035473	GK5	glycerol kinase 5	1.79305	0.0389576	up	1654.88	2109.43	3421.82	2655.94	-0.867392	-0.932868	-0.262958	-0.50266
ABR2906	XM_866824, XM_002707747	ZNF507	zinc finger protein 507	1.78902	0.0468229	up	55.6003	71.5541	121.293	95.0723	-5.79661	-5.85449	-5.11753	-5.3135
ABR565	NM_001001854	CLDN1	claudin 1	1.77766	0.00530138	up	2091.17	2945.52	4296.89	3585	-0.579811	-0.563662	0.0193897	-0.187008
ABR5645	BE749933			1.74613	0.00217099	up	120.598	210.398	252.52	228.987	-4.59438	-4.22783	-3.92342	-4.00785
ABR5712	BE667456			1.74263	0.0301196	up	84.5036	143.879	181.545	153.417	-5.1374	-4.80208	-4.47361	-4.60088
ABR3804	XM_002688056, XM_866688	C6H4orf3	similar to HCV F-transactivated protein 1	1.73574	0.00978617	up	2934.59	4140.83	6288.93	5372.89	0.0239248	0.0640586	0.709521	0.550242
ABR4143	NM_001101847	NEDD9	neural precursor cell expressed, developmentally down-regulated 9	1.72791	0.018026	up	1035.07	1331.65	2117.17	1841.99	-1.52944	-1.55685	-0.873931	-1.0197
A_73_113698	NM_001014955	HSPB8	heat shock 22kDa protein 8	1.72351	0.0403436	up	5116.86	8589.73	12253	8025.6	0.76546	0.906675	1.51614	1.03278
A_73_119029	NM_001076108	ZMAT3	zinc finger, matrin-type 3	1.72253	0.0138741	up	50.4181	71.9256	107.468	76.7599	-5.85652	-5.78107	-5.25222	-5.61697
A_73_112288	AW653137			1.69717	0.0377618	up	1863.69	2837.01	4111.19	3527.35	-0.653698	-0.546248	0.0590113	-0.114706
ABR8295	BP100409			1.69172	0.031796	up	271.088	328.279	556.897	429.302	-3.43476	-3.57863	-2.86618	-3.145
ABR362	NM_174007	CCL8	chemokine (C-C motif) ligand 8	1.67554	0.0493135	up	216.686	311.383	301.992	262	-4.01214	-3.8829	-3.65303	-3.87276
ABR5939	NM_001191297, XM_002698379, XM_001788178	TNKS2	tankyrase, TRF1-interacting ankyrin-related ADP-ribose polymerase 2	1.65792	0.0449281	up	52.5787	73.712	125.711	109.092	-5.87502	-5.81177	-5.05741	-5.13061
ABR2652	AW485702			1.64922	0.0400276	up	58.5316	66.3423	97.0437	115.796	-5.64359	-5.95654	-5.33307	-5.22704
ABR3233	BI537045			1.63114	0.0221367	up	566.752	908.8	1251.03	1140.57	-2.36071	-2.14591	-1.63289	-1.68429
ABR6932	BI535737			1.62497	0.018782	up	107.841	139.137	234.351	200.612	-4.76327	-4.81316	-4.05589	-4.22137
A_73_100264	XM_606511			1.62416	0.0158094	up	2829.41	3794.46	5607.85	4778.33	-0.0416729	-0.0804706	0.517553	0.357099
A_73_118042	CB418616			1.62361	0.0198677	up	470.647	632.824	920.307	706.332	-2.62905	-2.67957	-2.15709	-2.39732
ABR9209	NM_001076987	PLAC8	placenta-specific 8	1.61721	0.0321065	up	2601.84	3331.34	5174.34	4487.06	-0.205203	-0.267064	0.390853	0.122762
ABR6140	BE666992			1.61142	0.0096685	up	48.0205	66.7717	102.248	89.6485	-5.89779	-5.9091	-5.25669	-5.36685
ABR1337	NM_175785	ATP2C1	ATPase, Ca++ transporting, type 2C, member 1	1.59267	0.0277259	up	5513.89	8251.25	10204.3	8961.06	0.895074	1.06627	1.39572	1.27283
ABR2078	BE721073			1.59196	0.0498888	up	64.446	103.562	129.409	130.014	-5.49382	-5.24302	-4.89007	-4.80979
A_73_119838	NM_001033119	FOXA3	forkhead box A3	1.58887	0.049388	up	870.024	1264.93	1147.65	1124.37	-1.8362	-1.67295	-1.88191	-1.86476
ABR1119	NM_174035	CYBB	cytochrome b-245, beta polypeptide	1.58533	0.0407814	up	281.945	337.077	531.712	401.132	-3.388	-3.53045	-2.91192	-3.25855
A_73_112263	CB431816			1.57439	0.0212057	up	3358.94	4686.92	5940.42	4362.59	0.19768	0.220148	0.571952	0.203208
ABR3194	BE722919			1.5685	0.0279585	up	198.66	313.009	374.819	345.791	-3.8796	-3.68844	-3.4558	-3.44372
ABR10052	BP106508			1.56819	0.000869394	up	64.1549	105.547	116.392	98.8564	-5.49833	-5.25617	-5.06936	-5.22436
ABR8356	BP100541			1.56809	0.0286687	up	3435.96	5804.68	6394.26	5421.02	0.203032	0.533035	0.659753	0.51143
ABR8419	BP100712			1.56507	0.0486245	up	2768.9	3922.57	5040.66	4190.71	-0.107522	-0.0749297	0.380834	0.157298
ABR3203	BE685327			1.55529	0.0404762	up	745.808	943.617	1468.98	1180.23	-1.96399	-2.08883	-1.40452	-1.66423
A_73_107354	NM_001034444	CCDC115	coiled-coil domain containing 115	1.55303	0.0449897	up	1646.73	2223.61	3066.97	2583.82	-0.829361	-0.843935	-0.29804	-0.526014
ABR3927	BI538504			1.54538	0.0363764	up	845.645	1273.1	1620.84	1453.84	-1.80911	-1.6084	-1.30111	-1.39675
ABR3449	BE663956			1.54043	0.0330382	up	996.409	1335.99	1844.5	1367.14	-1.55395	-1.55583	-1.14346	-1.42542
ABR6950	XM_002699699, XM_869744	LOC617475	coagulation factor VIII-associated protein-like	1.54001	0.0392369	up	233.678	342.94	451.693	384.675	-3.65119	-3.56697	-3.1067	-3.26138
ABR9085	BP102868			1.52934	0.0100234	up	1014.28	1536.21	1940.55	1623.85	-1.49302	-1.3614	-0.949365	-1.15028
ABR3081	XM_001789358, XM_001789365, XM_002696963	MAGI1	membrane associated guanylate kinase, WW and PDZ domain containing 1	1.52663	0.0305658	up	399.024	618.467	820.82	702.586	-2.94121	-2.66728	-2.20522	-2.35424
ABR10031	NM_001046581	CHURC1	churchill domain containing 1	1.52459	0.0149666	up	2258.77	3614.19	4361.32	3896.78	-0.370848	-0.145721	0.161326	0.0943607
ABR4552	BE750605			1.50933	0.0234624	up	71.437	102.321	152.051	124.487	-5.35014	-5.27228	-4.76071	-4.94798
A_73_102879	NM_001038505	HSPA13	stress 70 protein chaperone, microsome-associated, 60kDa	1.50753	0.0462188	up	294.927	396.949	549.199	485.553	-3.29488	-3.32042	-2.80234	-2.90435
ABR1899	NM_176608	GHR	growth hormone receptor	1.50288	0.0406061	up	90.739	125.143	224.958	203.851	-4.97778	-4.9541	-4.21222	-4.24686
A_73_116604	NM_001035415	ECHDC1	enoyl CoA hydratase domain containing 1	1.50144	0.0325237	up	683.315	1025.82	1146.92	1025.54	-2.09491	-1.95716	-1.68997	-1.82999
A_73_108269	XM_002690295	LOC100337444	androgen-induced 1-like	1.49771	0.00960606	up	1946.78	2942.38	3511.2	3274.22	-0.545577	-0.449584	-0.139889	-0.162093
A_73_112231	NM_001076187	ABHD3	abhydrolase domain containing 3	1.4895	0.0424713	up	742.707	1076.07	1191.84	1075.52	-2.0265	-1.91654	-1.71893	-1.83704
A_73_111940	CB452290			1.48612	0.0347204	up	880.767	1080.68	1672.71	1355.19	-1.71189	-1.91676	-1.28301	-1.5323
A_73_121075	XM_002690893, XM_002700621	LOC100297185	hypothetical protein LOC100297185	1.48382	0.0424228	up	272.335	415.125	545.276	457.297	-3.44162	-3.40307	-2.86489	-3.06451
ABR136	NM_181010	EDN1	endothelin 1	1.48369	0.0288744	up	266.676	390.281	570.161	584.803	-3.4423	-3.42752	-2.82112	-2.78194
ABR5016	AW325340			1.48164	0.0296854	up	123.31	163.259	236.532	181.253	-4.56076	-4.6382	-4.12068	-4.32731
ABR6044	NM_001167897	GORAB	golgin, RAB6-interacting	1.46893	0.0302811	up	1057.99	1684.11	2001.96	1869.54	-1.44995	-1.24835	-0.936083	-0.973823
ABR2986	BI537533			1.46103	0.0377743	up	113.303	228.242	236.955	226.113	-4.68101	-4.2024	-4.03188	-4.029
ABR5010	BE665015			1.46058	0.0378308	up	326.68	431.334	601.323	518.937	-3.16754	-3.22543	-2.78018	-2.83221
A_73_101605	NM_001076107	C13H10ORF97	chromosome 10 open reading frame 97 ortholog	1.45974	0.0359478	up	3096.48	4439.04	5208.48	4191.97	0.0544995	0.0555634	0.445233	0.17041
ABR6287	BI536487			1.45009	0.0171179	up	85.7891	118.776	190.718	162.022	-5.12875	-5.06741	-4.41772	-4.48729
ABR2512	AW426325			1.42577	0.0230207	up	150.445	212.049	269.403	229.595	-4.26837	-4.20816	-3.90672	-3.98018
ABR3249	NM_001099147	FAM3C	family with sequence similarity 3, member C	1.4216	0.0422376	up	2827.39	4163.16	4737.3	4158.15	-0.0383592	0.0818625	0.356336	0.218083
A_73_107052	NM_001025337	GMNN	geminin, DNA replication inhibitor	1.42158	0.00287024	up	3071.63	4549.74	5090.03	4143.52	0.0617886	0.177335	0.398034	0.152418
ABR4927	XM_583707, XM_002700928, XM_002691843, XM_002691842	CDK8	cyclin-dependent kinase 8	1.41162	0.0230187	up	647.262	1041.73	1125.41	1089.09	-2.14663	-1.99386	-1.85619	-1.75071
A_73_109046	NM_001080311	LRRC2	leucine rich repeat containing 2	1.40933	0.0285677	up	122.307	181.197	180.111	194.636	-4.56047	-4.56357	-4.55081	-4.3673
A_73_103565	NM_001076059	FBXL4	F-box and leucine-rich repeat protein 4	1.40507	0.00364719	up	799.122	1290.02	1373.78	1214.03	-1.83942	-1.61865	-1.49412	-1.57372
A_73_118163	NM_001038183	CSRP2	cysteine and glycine-rich protein 2	1.39944	0.0063335	up	2655.26	3558.19	5125.32	4000.04	-0.155173	-0.303178	0.421503	0.0363538
ABR8405	NM_001077042	BRP44L	brain protein 44-like	1.39926	0.0238343	up	10624.4	17422.7	15456.5	17651.3	1.7992	2.10985	2.08293	2.30146
A_73_113049	BI538400			1.39739	0.014017	up	500.829	743.611	902.981	825.389	-2.54352	-2.49289	-2.11531	-2.15593
ABR9142	NM_001075952	ASGR2	asialoglycoprotein receptor 2	1.3944	0.0467678	up	83.5968	129.048	141.691	122.608	-5.19074	-5.10377	-4.9405	-5.196
A_73_114263	XR_084631, XR_083084	LOC783613	dynein light chain 1	1.39276	0.0128676	up	612.91	1064.02	1059.62	1023.86	-2.22658	-1.93162	-1.86821	-1.80069
ABR422	NM_173943	NNT	nicotinamide nucleotide transhydrogenase	1.37959	0.0164507	up	514.219	816.642	838.447	717.457	-2.51808	-2.32276	-2.23122	-2.37008
ABR8754	BP101718			1.37127	0.0391996	up	401.228	571.113	648.916	546.995	-2.94529	-2.83573	-2.52263	-2.76262
A_73_109716	CB458888			1.35612	0.0222959	up	1179.48	1800.2	2047.8	1837.56	-1.30051	-1.17051	-0.869713	-0.983214
ABR1546	NM_001104963	HSDL2	hydroxysteroid dehydrogenase like 2	1.35053	0.0401853	up	1284.27	1947.79	2069.34	2105.11	-1.17927	-1.10574	-0.956219	-0.858359
ABR9994	NM_001195062, XM_002697765	MGC127989	hypothetical protein MGC127989	1.34715	0.0222066	up	2842.54	4331.59	4640.21	4458.08	-0.019382	0.108056	0.274603	0.305822
A_73_111295	NM_001076111	TSPYL1	TSPY-like 1	1.34668	0.0414718	up	4726.73	7749.71	7389.9	6901.68	0.707566	0.954205	1.00984	0.945478
ABR6788	XM_002688461, XM_002704642, XM_002704641, XM_002704640, XM_002688462, XM_001787297, XM_002688463	CPEB2	cytoplasmic polyadenylation element binding protein 2	1.34631	0.0170786	up	69.8068	93.4793	132.089	106.889	-5.38873	-5.39096	-4.89255	-5.09186
ABR8115	BP109280			1.34492	0.0445323	up	200.897	290.542	374.36	327.534	-3.91433	-3.76687	-3.36453	-3.52076
ABR5368	NM_001206023	RBM38	RNA binding motif protein 38	1.3437	0.0293067	up	1330.63	1792.35	2077.22	1854.42	-1.1998	-1.28115	-0.919804	-1.09811
ABR4523	BE665702			1.33079	0.0307127	up	109.734	167.521	220.817	225.951	-4.72975	-4.53602	-4.07395	-4.05892
A_73_100096	NM_001034487	RBM7	RNA binding motif protein 7	1.32284	0.00782571	up	2210.99	3661.43	3524.37	3305.9	-0.368612	-0.117422	-0.0660266	-0.117587
A_73_115493	CB441503			1.32094	0.0331667	up	4359.31	5342.93	7957.91	6603.81	0.541414	0.353132	1.06725	0.753476
ABR5499	BE668862			1.32035	0.00105653	up	8454.5	12172.5	13310.9	11261.4	1.56181	1.58975	1.83122	1.64933
ABR959	NM_001001150	MITF	microphthalmia-associated transcription factor	1.31326	0.0390484	up	268.884	418.156	451.02	416.446	-3.52586	-3.30015	-3.16196	-3.11171
ABR7228	BP112925			1.30499	0.00649633	up	554.089	903.834	944.3	889.244	-2.3753	-2.13611	-2.05999	-2.00877
ABR2308	BE664858			1.30259	0.0304581	up	5325.81	8050.21	9042.09	8226.32	0.887842	0.975518	1.22442	1.15043
ABR2571	AW484135			1.29466	0.015425	up	4282.99	6177.99	7051.1	6303.76	0.561268	0.610133	0.892951	0.785407
A_73_112676	NM_001075962	ZNF691	zinc finger protein 691	1.29372	0.0326481	up	402.055	544.928	656.208	624.738	-2.83567	-2.83867	-2.51927	-2.53526
ABR8767	BP102500			1.29267	0.0464635	up	1965.74	3050.85	3237.82	3200.21	-0.53699	-0.384294	-0.2185	-0.178163
ABR7360	BP112930			1.29159	0.00893907	up	147.347	163.469	223.765	183.181	-4.25779	-4.57243	-4.10931	-4.27456
ABR7953	BP108858			1.29016	0.040524	up	3692.54	5644.5	5790.27	5299.84	0.318476	0.439546	0.640016	0.517295
ABR2547	NM_001076354	MAP6D1	MAP6 domain containing 1	1.28856	0.0355733	up	114.376	154.969	169.467	141.143	-4.65878	-4.69266	-4.4466	-4.6646
ABR984	NM_174641	GUCY1B3	guanylate cyclase 1, soluble, beta 3	1.28452	0.0136538	up	4866.47	7322.93	7276.24	5841.63	0.729944	0.802901	0.911797	0.634263
ABR4062	NM_001046314	UFM1	ubiquitin-fold modifier 1	1.27517	0.0190264	up	4526.84	6484.52	7037.65	6476.85	0.667606	0.690368	0.916238	0.849806
ABR7551	XM_002689908, XM_583463	SLC44A1	solute carrier family 44, member 1	1.2716	0.0266386	up	192.409	267.702	320.034	286.129	-3.8956	-3.86234	-3.55161	-3.62201
A_73_108414	CB444812			1.27153	0.0437772	up	462.375	614.234	718.178	655.093	-2.64795	-2.72011	-2.45384	-2.4945
ABR10120	NM_001034551	SFT2D1	SFT2 domain containing 1	1.27018	0.0211471	up	5256.03	7980.9	7994.68	7236.35	0.857854	1.0051	1.09322	1.00734
A_73_106705	XR_083049, XR_083972	LOC532189	carboxypeptidase D-like	1.26981	0.0193021	up	3942.28	5914.32	6105.31	5716.77	0.425497	0.517812	0.695599	0.628933
ABR4567	BE666838			1.26703	0.0359132	up	141.723	203.967	254.524	243.55	-4.35139	-4.24869	-3.89943	-3.90062
A_73_118880	NM_001076277	ZNF154	zinc finger protein 154	1.26377	0.0481523	up	139.352	205.644	217.342	215.652	-4.38881	-4.29697	-4.07325	-4.05747
ABR114	NM_001001440	ANXA4	annexin A4	1.26054	0.00730823	up	12623.3	18785.3	18814.7	17591	2.12698	2.19203	2.32066	2.26654
ABR3493	BI537763			1.25712	0.0343296	up	261.159	352.373	400.436	326.16	-3.47033	-3.50197	-3.2536	-3.49927
ABR3771	BM481311			1.25411	0.00979496	up	8050.25	10609.9	12100.4	9423.06	1.46779	1.36639	1.61511	1.31385
A_73_111984	XM_001254279	LOC786656	general transcription factor IIB-like	1.25182	0.0252713	up	224.985	332.762	379.341	358.703	-3.67658	-3.57634	-3.30077	-3.33921
A_73_117218	XM_002693439, XM_867197	FCHSD2	FCH and double SH3 domains 2	1.24907	0.00946688	up	3164.88	4427.77	5254.65	4768.68	0.155803	0.164021	0.523844	0.382678
A_73_115700	CB434951			1.24013	0.0377083	up	946.711	1522.87	1530.39	1485.77	-1.60306	-1.36628	-1.2519	-1.27573
ABR496	NM_173905	DBT	dihydrolipoamide branched chain transacylase E2	1.23492	0.0223071	up	1556.99	2413.24	2367.51	2203.27	-0.885381	-0.749187	-0.729318	-0.698449
A_73_111986	BM257534			1.22665	0.0234127	up	779.418	1128.94	1389.14	1397.86	-1.87696	-1.79653	-1.42017	-1.37836
ABR1072	NM_174591	RABGEF1	RAB guanine nucleotide exchange factor (GEF) 1	1.22605	0.0227524	up	382.95	531.533	559.295	480.261	-2.91728	-2.87938	-2.74491	-2.88966
ABR1183	NM_174021	CHUK	conserved helix-loop-helix ubiquitous kinase	1.22455	0.00207362	up	5894.89	8577.95	8860.04	8179.42	1.04368	1.09412	1.21904	1.18908
ABR7177	NM_001114510	C22H3ORF10	chromosome 3 open reading frame 10 ortholog	1.22013	0.0226423	up	4476.92	6776.63	7042.79	6820.16	0.64467	0.777381	0.936467	0.941971
ABR1566	NM_001075138, NM_001113221	RTN4	reticulon 4	1.21854	0.0321719	up	12563.8	19420.6	17914.2	16827	2.1421	2.26008	2.23901	2.23007
A_73_112084	CB168090			1.21518	0.0479616	up	2253.75	3247.33	3406.33	3069.33	-0.333017	-0.304648	-0.120392	-0.230623
ABR3181	BE666342			1.20392	0.044772	up	4232.11	5817.76	6240.04	5847.72	0.568171	0.532514	0.697371	0.696624
ABR8417	NM_001034653	PPP1CB	protein phosphatase 1, catalytic subunit, beta isozyme	1.20224	0.0229487	up	19947.5	29527	29213.8	26336.1	2.77364	2.85957	2.94146	2.82909
ABR10043	NM_001035076	TMEM59	transmembrane protein 59	1.1984	0.0171014	up	24472.9	33829.4	38160.2	36926.6	3.10133	3.07319	3.29606	3.33668
A_73_108503	NM_001038566	MED21	mediator complex subunit 21	1.19804	0.0140717	up	16494.9	23913.2	26588.3	26833.9	2.53345	2.57691	2.82225	2.88896
A_73_103999	BF041736			1.1957	0.0432958	up	18036.3	27184.3	28514.1	27071.6	2.67098	2.79002	2.94248	2.92919
ABR1052	NM_174620	DYNLT1	dynein, light chain, Tctex-type 1	1.19232	0.0250164	up	12652	18200.5	19131.2	17878.2	2.13673	2.16756	2.3548	2.30317
ABR5173	NM_001046047	FAM49B	family with sequence similarity 49, member B	1.18792	0.0329784	up	3096.69	4859.18	4302.65	3694.89	0.111778	0.297203	0.227763	0.0430976
ABR8666	BP101459			1.18755	0.0344253	up	1636.9	2678.29	2402.08	2233.84	-0.83128	-0.56811	-0.617818	-0.674939
A_73_108268	NM_001076407	RNFT1	ring finger protein, transmembrane 1	1.17617	0.0312129	up	2973.09	4585.05	4559.24	4402.6	0.0432148	0.191402	0.292918	0.299727
ABR8621	BP101330			1.16596	0.0206734	up	603.923	823.365	861.99	764.551	-2.26638	-2.31691	-2.12508	-2.23362
ABR456	NM_174430	PPM1B	protein phosphatase, Mg2+/Mn2+ dependent, 1B	1.15994	0.0205412	up	6317.84	9053.2	9454.91	8851.04	1.10955	1.19811	1.36489	1.31502
A_73_105604	NM_001034219	CXorf56	chromosome X open reading frame 56 ortholog	1.15898	0.024187	up	3939.6	6468.91	6390.17	6142.98	0.415564	0.70258	0.76434	0.788051
ABR1233	NM_174516	CHRNB1	cholinergic receptor, nicotinic, beta 1 (muscle)	1.15738	0.0441947	up	573.472	854.456	877.031	820.644	-2.32552	-2.22256	-2.12213	-2.14388
A_73_115736	NM_001045980	STT3A	STT3, subunit of the oligosaccharyltransferase complex, homolog A (S. cerevisiae)	1.15028	0.0253375	up	18786.9	27530.8	26621.2	25248.6	2.72437	2.81122	2.85185	2.83015
ABR8784	NM_001192750, XM_002691845, XM_612221	MTMR6	myotubularin related protein 6	1.14207	0.0450868	up	4721.46	7230.85	6522.62	6300.21	0.722602	0.822716	0.8242	0.809144
ABR3911	NM_001101083	RBM17	RNA binding motif protein 17	1.14116	0.0341651	up	9366.5	13427	14738.5	13915.3	1.69743	1.75952	1.98041	1.94302
A_73_104144	NM_001038102	PIGY	phosphatidylinositol glycan anchor biosynthesis, class Y	1.12144	0.0203081	up	6056.11	8975.78	8311.37	8242.39	1.07704	1.13743	1.12339	1.18617
ProbeName	New 201103 plus old GenBank	Symbol	Description	FC (abs) ( T Test unpaired [RBicarCL] Vs [NicarCL] P <= 0.05 FC >=1.0 (460) )	p ( T Test unpaired [RBicarCL] Vs [NicarCL] P <= 0.05 FC >=1.0 (460) )	Regulation ( T Test unpaired [RBicarCL] Vs [NicarCL] P <= 0.05 FC >=1.0 (460) )	[N_CL](raw)	[N_NCL](raw)	[RB_CL](raw)	[RB_NCL](raw)	[N_CL](normalized)	[N_NCL](normalized)	[RB_CL](normalized)	[RB_NCL](normalized)
ABR2872	BE667972			5.69342	0.0431436	down	46.0553	88.8277	44.0889	91.9378	-6.48406	-6.07281	-8.04945	-6.68055
A_73_112549	NM_001034728	THBS4	thrombospondin 4	3.44555	0.0106293	down	236.078	286.662	105.964	106.215	-3.68222	-3.86607	-5.2702	-5.59514
ABR2833	BE723651			3.13368	0.024498	down	295.963	333.958	132.389	172.14	-3.3694	-3.77063	-4.90953	-4.50774
ABR7121	BP112250			2.89878	0.0240457	down	112.176	126.784	98.1637	113.055	-4.713	-5.08918	-5.56139	-5.39759
ABR6335	NM_001083393	FAM83D	Protein FAM83D	2.63247	0.00117059	down	528.751	750.879	295.767	445.302	-2.45082	-2.54793	-3.6285	-3.105
A_73_105610	NM_001105411	GFRA1	GDNF family receptor alpha 1	2.36655	0.0391677	down	379.123	593.484	217.457	244.479	-3.15683	-3.08488	-4.16234	-4.02832
A_73_114629	NM_001206057	CPXM2	carboxypeptidase X (M14 family), member 2	2.33196	0.023163	down	2074.57	2953.05	763.868	924.11	-0.747088	-0.57894	-2.53332	-2.27781
ABR505	NM_178572	CA2	carbonic anhydrase II	2.25752	0.0474166	down	7772.47	10872.6	5319.34	8515.48	1.25231	1.33138	0.371433	1.03992
ABR5513	NM_001099381	GALK1	galactokinase 1	2.11151	0.0466465	down	144.514	142.025	95.5033	100.704	-4.33552	-4.83971	-5.30771	-5.24648
ABR9700	NM_001035050	VTN	vitronectin	1.96621	0.0464465	down	3416.84	4809.56	2165.12	2761.33	0.234074	0.287913	-0.774275	-0.398907
ABR109	NM_174745	MMP2	matrix metallopeptidase 2 (gelatinase A, 72kDa gelatinase, 72kDa type IV collagenase)	1.93052	0.0387939	down	940.665	1039.53	801.158	802.375	-1.6577	-2.01083	-2.30378	-2.27078
A_73_106763	NM_001075730	STRA6	stimulated by retinoic acid gene 6 homolog (mouse)	1.89507	0.0405111	down	25337.3	33006	23803.5	29262.4	3.1066	3.02004	2.60504	2.94342
ABR1150	NM_174558	KCNK17	potassium channel, subfamily K, member 17	1.88512	0.0496408	down	977.194	1350.27	687.316	863.704	-1.74239	-1.69448	-2.42738	-2.12949
A_73_117827	XM_615785, XM_865457, XM_002703731, XM_002685682, XM_002685681, XM_002685680, NM_001191494	PTPRU	protein tyrosine phosphatase, receptor type, U	1.87733	0.0301484	down	14131.4	17596.5	11181.2	13649.1	2.23968	2.11758	1.59044	1.94274
A_73_119729	XM_580992	LOC504817		1.8697	0.0244584	down	91703.5	129201	63975.6	75793.9	4.94206	5.0214	4.13835	4.41413
ABR3709	NM_001205648	SLC39A2	solute carrier family 39 (zinc transporter), member 2	1.7865	0.0139141	down	24105.2	35811.7	14387.4	18642.4	2.97771	3.09168	1.85985	2.15922
ABR10060	BP106527			1.78494	0.00945129	down	9112.56	13306.1	6713.45	7378.16	1.65146	1.69992	0.880054	1.04327
ABR7083	M33197	GAPDH		1.77133	0.00305687	down	785.646	1027.29	626.647	778.609	-1.90308	-1.96948	-2.61529	-2.19451
ABR7663	BP107497			1.74849	0.0289638	down	31607.7	44971.9	23330.3	26257.7	3.38661	3.49775	2.68894	2.89032
A_73_111480	NM_001078083	PROZ	protein Z, vitamin K-dependent plasma glycoprotein	1.73671	0.0407748	down	574.21	716.895	447.631	522.344	-2.39297	-2.47233	-3.05165	-2.85569
ABR15	NM_001012682	RPLP0	ribosomal protein, large, P0	1.70221	0.0463816	down	183.237	185.002	178.317	177.9	-3.9387	-4.40289	-4.39628	-4.31814
A_73_104173	NM_001046532	RAB3IL1	RAB3A interacting protein (rabin3)-like 1	1.69934	0.0464016	down	195.083	195.272	171.69	183.204	-3.86953	-4.34867	-4.46273	-4.32453
ABR2868	NM_001078148	LOC777601	hypothetical protein LOC777601	1.67748	0.0234039	down	2228.68	2951.43	1988.09	2391.52	-0.398805	-0.491997	-0.87683	-0.618374
ABR191	NM_174388	MFAP2	microfibrillar-associated protein 2	1.66843	0.0249368	down	33162.5	41447.9	33600.8	37268.4	3.51946	3.37769	3.09561	3.32127
ABR9385	BP103904			1.65786	0.00689377	down	556.708	1019.72	451.969	593.639	-2.41138	-2.10681	-3.07542	-2.68869
A_73_107351	CB168899			1.65767	0.0201121	down	4292.35	6503.02	3838.46	4952.45	0.571026	0.64584	0.0643061	0.390682
ABR1645	NM_001166521	CTSD	cathepsin D	1.63672	0.0233126	down	14923.8	13246.1	12928	12887.7	2.38313	1.76697	1.79065	1.8531
ABR1509	NM_001014391	CLDN4	claudin 4	1.6264	0.0179883	down	776.163	889.731	547.531	603.88	-2.00146	-2.22157	-2.72976	-2.6184
A_73_114139	NM_001080222	CEND1	cell cycle exit and neuronal differentiation 1	1.62342	0.0123122	down	170.917	217.71	175.106	182.255	-4.0851	-4.21345	-4.4323	-4.31681
ABR8954	NM_001075629	PCOLCE2	procollagen C-endopeptidase enhancer 2	1.60577	0.0201862	down	7106.67	10842.8	7054.66	9214.45	1.29017	1.41134	0.876866	1.25424
ABR852	NM_174639	CYP21A2	cytochrome P450, family 21, subfamily A, polypeptide 2	1.60136	0.0462546	down	1950.38	2476.61	2077.37	2163.04	-0.589734	-0.733088	-0.876536	-0.735703
ABR10072	NM_001098872	AMDHD1	amidohydrolase domain containing 1	1.59004	0.0430989	down	1215.88	1653.01	1207.67	1342.39	-1.32116	-1.35657	-1.66044	-1.49436
ABR7603	XM_002686854	HOXA11	homeobox A11-like	1.57515	0.0291326	down	34727.5	46904	36188.7	45217.9	3.60771	3.55434	3.22391	3.52118
ABR7856	BP109515			1.57354	0.0234609	down	4412.56	4744.06	4413.72	4584.5	0.641539	0.273279	0.244612	0.362288
A_73_119428	CB464215			1.56358	0.0489737	down	126.057	154.158	103.063	101.913	-4.56464	-4.70993	-5.17545	-5.12158
A_73_120205	NM_001024561	C8H9orf91	transmembrane protein C9orf91 homolog	1.56335	0.0133294	down	3691.48	5027.25	2838.91	3070.81	0.369288	0.352385	-0.351734	-0.200038
ABR7843	NM_001046398	HCFC1R1	host cell factor C1 regulator 1 (XPO1 dependent)	1.54383	0.0269066	down	12114.9	16275.3	10371.8	11789.8	2.05359	2.04406	1.50654	1.74303
A_73_118200	BE749520			1.54185	0.045838	down	1240.39	1474.81	1233.62	1360.88	-1.24722	-1.51993	-1.58238	-1.46366
A_73_113919	XM_002685287, XM_002703598	LOC100295298	hypothetical protein LOC100295298	1.54178	0.0239696	down	5044.34	6727.02	4259.6	4825.26	0.740418	0.718157	0.19055	0.437128
ABR1620	XM_866025	SERPINB6	serpin peptidase inhibitor, clade B (ovalbumin), member 6	1.53628	0.0266098	down	336.438	390.141	278.11	291.349	-3.08605	-3.31895	-3.74123	-3.62265
A_73_117631	NM_001075734	CBR3	carbonyl reductase 3	1.5247	0.0316623	down	2034.14	2620.6	1866.83	2128.18	-0.510773	-0.652759	-0.95819	-0.753696
ABR3500	NM_001035449	CDCA3	cell division cycle associated 3	1.5092	0.0363643	down	155.188	191.958	136.456	134.659	-4.37572	-4.4057	-4.79752	-4.75383
A_73_119264	NM_001076940	CPNE1	copine I	1.47499	0.0202575	down	6047.62	8119.95	5445.62	6071.85	1.06373	1.03587	0.579239	0.776396
ABR7789	XM_001253886, XM_002700579, XM_002690798, NM_001191228, XM_002690799	TYRO3	TYRO3 protein tyrosine kinase	1.47439	0.0179182	down	4618.28	6295.88	4643.84	4975.2	0.702871	0.660364	0.349509	0.482224
ABR3596	XM_002704812, XM_002688977	LOC100335582	CG9147-like	1.47191	0.0290812	down	6030.68	7833.45	5293.96	6139.82	1.05842	0.980162	0.52794	0.7901
ABR808	NM_174224	ACACA	acetyl-CoA carboxylase alpha	1.46917	0.0332861	down	345.576	395.118	300.599	272.09	-3.06892	-3.34894	-3.61846	-3.75112
ABR4595	BM483467			1.46578	0.00740179	down	2892.05	3875.94	2676.99	2792.39	-0.0242711	-0.0832983	-0.456897	-0.355202
ABR642	NM_174293	CRYL1	crystallin, lambda 1	1.46491	0.0183126	down	13678.7	17260.9	12226.5	12735.4	2.27022	2.10709	1.75359	1.85227
ABR7042	NM_001034034	GAPDH	glyceraldehyde-3-phosphate dehydrogenase	1.46203	0.0134531	down	2482.3	3107.29	2918.61	2969.74	-0.25738	-0.334798	-0.384119	-0.2735
A_73_109166	NM_001045931	NCDN	neurochondrin	1.46067	0.0250466	down	444.511	515.515	329.216	316.079	-2.82233	-2.999	-3.48246	-3.488
ABR7056	NM_001034034	GAPDH	glyceraldehyde-3-phosphate dehydrogenase	1.46002	0.0175725	down	2449.93	3093.56	2880.17	2940.9	-0.269937	-0.342247	-0.407113	-0.289802
A_73_116548	NM_001014912	HMOX1	heme oxygenase (decycling) 1	1.45589	0.00716033	down	25698.4	33585.2	24027.8	29204.5	3.15094	3.03421	2.70588	3.02586
ABR6975	NM_001034034	GAPDH	glyceraldehyde-3-phosphate dehydrogenase	1.45493	0.0182966	down	2449.86	3058.97	2903.61	2915.63	-0.269813	-0.357805	-0.403946	-0.303053
ABR7013	NM_001034034	GAPDH	glyceraldehyde-3-phosphate dehydrogenase	1.45135	0.0174763	down	2475.47	3071.05	2858.2	2944.69	-0.263268	-0.35274	-0.414334	-0.281915
A_73_117023	NM_001075153	PLK3	polo-like kinase 3	1.44953	0.0212072	down	1653.64	2015.22	1643.67	1752.8	-0.797028	-0.976193	-1.15188	-1.02242
A_73_119007	BM106981			1.44776	0.0340007	down	123.35	151.677	118.89	104.447	-4.56852	-4.70225	-5.03549	-5.09408
ABR7001	NM_001034034	GAPDH	glyceraldehyde-3-phosphate dehydrogenase	1.44611	0.016631	down	2438.34	3041.19	2836.88	2947.55	-0.280646	-0.366395	-0.421052	-0.28387
ABR1120	NM_174034	CYBA	cytochrome b-245, alpha polypeptide	1.44181	0.00692547	down	2151.44	2661.94	2251.63	2357.09	-0.414013	-0.562448	-0.701297	-0.587319
ABR6983	NM_001034034	GAPDH	glyceraldehyde-3-phosphate dehydrogenase	1.44073	0.0299175	down	2152.57	2649.56	2529.55	2567.07	-0.468255	-0.565713	-0.601745	-0.479509
ABR345	NM_001033614	RPS18	ribosomal protein S18	1.43775	0.0410527	down	184214	216101	186549	205196	6.02011	5.75545	5.67664	5.86259
A_73_116652	NM_001038173	PLK1	polo-like kinase 1	1.43391	0.0134745	down	4185.88	5093.73	4019.93	4209.79	0.510182	0.350182	0.132977	0.223764
A_73_100019	NM_001015545	LGP2	RNA helicase LGP2	1.43368	0.0140329	down	1000.72	1173.75	963.872	1008.89	-1.5	-1.74916	-1.92721	-1.82192
ABR5746	BI537103			1.43303	0.0286937	down	1636.35	2051.12	1683.91	1666.76	-0.810419	-0.944631	-1.15534	-1.10239
A_73_114151	NM_001076027	HSPB6	heat shock protein, alpha-crystallin-related, B6	1.42969	0.033616	down	1102.53	1277.81	1157.52	1388.42	-1.35505	-1.62687	-1.66996	-1.40277
A_73_119682	NM_001076239	GRWD1	glutamate-rich WD repeat containing 1	1.41549	0.0329387	down	536.872	599.636	538.032	529.288	-2.40071	-2.7008	-2.76271	-2.73599
A_73_106181	NM_001035486	SHISA5	shisa homolog 5 (Xenopus laevis)	1.4123	0.0381347	down	11813.2	15480.2	10558.5	11751.2	2.03599	1.97596	1.53233	1.7319
ABR1708	NM_001008414, XM_001790502, XM_002692542	FOXH1	forkhead box H1	1.41054	0.0372032	down	1054.56	989.87	1051.24	1068.63	-1.4392	-1.97615	-1.81513	-1.75424
A_73_101046	NM_001075152	TMC4	transmembrane channel-like 4	1.40866	0.0218013	down	5266.76	6380.63	4844.89	4749.61	0.807991	0.638595	0.41306	0.413625
ABR6078	NM_001102264	CTNS	cystinosis, nephropathic	1.40564	0.0200019	down	1268.57	1617.55	1149.68	1143.81	-1.2295	-1.26768	-1.67465	-1.643
ABR7066	NM_001034034	GAPDH	glyceraldehyde-3-phosphate dehydrogenase	1.40274	0.0157492	down	2092.4	2563.85	2547.89	2469.43	-0.508256	-0.614594	-0.584661	-0.535066
ABR7015	NM_001034034	GAPDH	glyceraldehyde-3-phosphate dehydrogenase	1.4025	0.0463146	down	2250.3	3037.31	2807.36	2881.05	-0.3919	-0.369215	-0.465619	-0.323924
A_73_103413	XM_002688904, XM_587285	SH2D3A	SH2 domain containing 3A	1.39761	0.0397904	down	3252.13	3966.16	3027.87	3025.62	0.177743	0.00239182	-0.287177	-0.248403
ABR6979	NM_001034034	GAPDH	glyceraldehyde-3-phosphate dehydrogenase	1.38874	0.0103011	down	2397.82	2996.13	2751.27	2907.16	-0.30925	-0.388357	-0.455028	-0.304722
ABR5725	NM_001099149	CYBASC3	cytochrome b, ascorbate dependent 3	1.38703	0.0441908	down	371.288	386.196	350.059	361.271	-2.95885	-3.34151	-3.38604	-3.29857
ABR5461	NM_001076808	SPNS1	spinster homolog 1 (Drosophila)	1.38572	0.00262256	down	2261.09	2578.32	2065.26	2068.26	-0.377169	-0.645819	-0.826529	-0.787659
A_73_105051	NM_001081602	STK38	serine/threonine kinase 38	1.38481	0.0211589	down	7948.45	10780	7058.18	7403.76	1.47556	1.43084	0.942368	1.05672
A_73_111800	XM_864408	CD276		1.38374	0.0405368	down	8471.05	11229.9	8696.45	8899.88	1.57145	1.49352	1.23817	1.30334
ABR198	NM_173884	TH	tyrosine hydroxylase	1.38047	0.0242665	down	20897.8	26133	20808.8	23191.2	2.87474	2.73607	2.52148	2.7073
ABR8088	BP108570			1.3799	0.018953	down	24409.1	32295.8	24917.5	29477.1	3.09977	3.03456	2.77558	3.02724
ABR6980	NM_001034034	GAPDH	glyceraldehyde-3-phosphate dehydrogenase	1.37917	0.00923991	down	2682.05	3383.68	3074.03	3184.87	-0.15082	-0.214931	-0.282167	-0.170117
A_73_117896	NM_001159481, NM_001075853	PDK2	pyruvate dehydrogenase kinase, isozyme 2	1.37819	0.0446103	down	2762.67	3389.67	2742.5	2852.87	-0.0840383	-0.237448	-0.434278	-0.318736
ABR7004	NM_001034034	GAPDH	glyceraldehyde-3-phosphate dehydrogenase	1.37684	0.00349406	down	2283.05	2708.07	2692.97	2673.11	-0.383021	-0.534552	-0.48699	-0.421795
ABR6999	NM_001034034	GAPDH	glyceraldehyde-3-phosphate dehydrogenase	1.37559	0.00470113	down	2271.88	2769.96	2653.42	2665.92	-0.398381	-0.502535	-0.505895	-0.427213
ABR7024	NM_001034034	GAPDH	glyceraldehyde-3-phosphate dehydrogenase	1.37541	0.000338585	down	2212.55	2707.3	2597.18	2555.03	-0.439296	-0.533802	-0.539958	-0.477317
A_73_101529	NM_001015614	RABGGTA	Rab geranylgeranyltransferase, alpha subunit	1.37524	0.0169317	down	9741.2	11368.1	9172.86	9836.03	1.78694	1.5456	1.34445	1.47872
ABR7017	NM_001034034	GAPDH	glyceraldehyde-3-phosphate dehydrogenase	1.37433	0.00999536	down	2761.84	3444.87	3233.12	3321.29	-0.103879	-0.187282	-0.212177	-0.109056
ABR7049	NM_001034034	GAPDH	glyceraldehyde-3-phosphate dehydrogenase	1.37345	0.00625685	down	2483.85	3076.04	2848.46	2946.73	-0.264851	-0.351064	-0.401208	-0.283578
ABR7020	NM_001034034	GAPDH	glyceraldehyde-3-phosphate dehydrogenase	1.37255	0.0103058	down	2421.65	3020.14	2778.14	2907.1	-0.297317	-0.377645	-0.441407	-0.303349
ABR7038	NM_001034034	GAPDH	glyceraldehyde-3-phosphate dehydrogenase	1.37224	0.00391051	down	2481.22	3114.01	2849	2913.55	-0.267161	-0.343403	-0.393699	-0.29713
A_73_106168	NM_001105043	DPP7	dipeptidyl-peptidase 7	1.36938	0.00236862	down	11040.1	13283.1	10353.5	10285.5	1.91512	1.75959	1.51516	1.53295
A_73_112451	NM_001038675	TRAP1	TNF receptor-associated protein 1	1.36896	0.0339643	down	7320.51	9558.68	6628.47	6540.91	1.30101	1.28483	0.864108	0.883523
ABR7029	NM_001034034	GAPDH	glyceraldehyde-3-phosphate dehydrogenase	1.36852	0.00463545	down	2547.08	3185.09	3023.97	3100.58	-0.223866	-0.300051	-0.31535	-0.208751
ABR6977	NM_001034034	GAPDH	glyceraldehyde-3-phosphate dehydrogenase	1.36845	0.00921289	down	2631.19	3272.59	3024.25	3087.55	-0.179457	-0.260238	-0.307659	-0.213352
ABR7039	NM_001034034	GAPDH	glyceraldehyde-3-phosphate dehydrogenase	1.36745	0.00971156	down	2594.34	3250.54	3003	3050.43	-0.199563	-0.274857	-0.320767	-0.231283
ABR7008	NM_001034034	GAPDH	glyceraldehyde-3-phosphate dehydrogenase	1.36664	0.0108235	down	2150.64	2622.99	2549.22	2536.15	-0.472812	-0.580764	-0.576117	-0.49848
A_73_117863	NM_001035104	LGTN	ligatin	1.3658	0.0300176	down	5723.49	7349.99	5884	5963.28	0.994073	0.886345	0.601669	0.69698
A_73_119039	XR_082812, XR_084550	LOC100138572	N-acetyltransferase 6-like	1.36509	0.0487664	down	1865.89	2315.7	1878.46	1938.95	-0.616127	-0.760741	-0.949421	-0.863312
ABR7054	NM_001034034	GAPDH	glyceraldehyde-3-phosphate dehydrogenase	1.36359	0.00125334	down	2231.1	2681.22	2689.11	2627.72	-0.42689	-0.550953	-0.493381	-0.44455
ABR7022	NM_001034034	GAPDH	glyceraldehyde-3-phosphate dehydrogenase	1.36146	0.00347005	down	2671.34	3402.46	3106.35	3192.39	-0.151623	-0.203745	-0.271847	-0.163228
ABR7067	NM_001034034	GAPDH	glyceraldehyde-3-phosphate dehydrogenase	1.36099	0.00188334	down	2388.16	2870.7	2826.51	2810.48	-0.321094	-0.449222	-0.413507	-0.348307
A_73_103026	NM_001077115	ACY1	aminoacylase 1	1.35966	0.0197246	down	4808.81	5759.61	4727.74	5301.42	0.754612	0.547844	0.374676	0.571256
ABR7023	NM_001034034	GAPDH	glyceraldehyde-3-phosphate dehydrogenase	1.35725	0.00290067	down	2671.41	3293.94	3183.72	3220.64	-0.151668	-0.251655	-0.237195	-0.153346
ABR7000	NM_001034034	GAPDH	glyceraldehyde-3-phosphate dehydrogenase	1.35493	0.00111808	down	2399.83	2875.82	2843.05	2790.03	-0.317534	-0.446448	-0.400441	-0.3539
ABR7041	NM_001034034	GAPDH	glyceraldehyde-3-phosphate dehydrogenase	1.35263	0.00363652	down	2503.91	3199.56	2997.75	3110.56	-0.248123	-0.293058	-0.32874	-0.202708
ABR7027	NM_001034034	GAPDH	glyceraldehyde-3-phosphate dehydrogenase	1.35216	0.00161001	down	2343.7	2900.35	2799.63	2818.21	-0.353442	-0.43272	-0.419967	-0.339634
ABR7068	NM_001034034	GAPDH	glyceraldehyde-3-phosphate dehydrogenase	1.35198	0.00681992	down	2178.82	2606.86	3831.73	2498.08	-0.453729	-0.591253	-0.200849	-0.517126
ABR6027	NM_001075222, NM_001166132	MCOLN1	mucolipin 1	1.34842	0.0243258	down	9082	10694	8989.6	9069.6	1.64073	1.44165	1.30533	1.36262
ABR7026	NM_001034034	GAPDH	glyceraldehyde-3-phosphate dehydrogenase	1.34727	0.000494517	down	2199.22	2729.24	2634.18	2565.38	-0.448126	-0.52267	-0.520452	-0.469849
ABR7059	NM_001034034	GAPDH	glyceraldehyde-3-phosphate dehydrogenase	1.34613	0.0163021	down	2746.91	3455.18	3229.76	3346.1	-0.112895	-0.182569	-0.212143	-0.0976175
A_73_110004	NM_001075863	MTFP1	mitochondrial fission process 1	1.34399	0.0444421	down	692.023	887.642	802.613	897.747	-2.07696	-2.1874	-2.20714	-2.00987
ABR7065	NM_001034034	GAPDH	glyceraldehyde-3-phosphate dehydrogenase	1.34222	0.00323421	down	2271.26	2812.66	2745.14	2702.81	-0.396065	-0.479566	-0.461857	-0.403511
ABR7062	NM_001034034	GAPDH	glyceraldehyde-3-phosphate dehydrogenase	1.34028	0.00802733	down	2226.71	2696.89	2671.91	2606.58	-0.417962	-0.539578	-0.499753	-0.456331
ABR6981	NM_001034034	GAPDH	glyceraldehyde-3-phosphate dehydrogenase	1.33835	0.00123563	down	2334.36	2853.81	2802.51	2761.11	-0.352924	-0.455476	-0.421255	-0.370999
ABR7006	NM_001034034	GAPDH	glyceraldehyde-3-phosphate dehydrogenase	1.33715	0.00432705	down	2320.53	2837.56	2761.23	2725.81	-0.367704	-0.464375	-0.446118	-0.389514
ABR901	NM_181669	MECR	mitochondrial trans-2-enoyl-CoA reductase	1.33657	0.0417419	down	696.838	784.982	693.425	668.68	-2.14	-2.32607	-2.39952	-2.44736
ABR7030	NM_001034034	GAPDH	glyceraldehyde-3-phosphate dehydrogenase	1.33566	0.00586309	down	2184.79	2667.7	2645.74	2593.05	-0.45274	-0.557939	-0.517341	-0.463015
ABR7073	NM_001034034	GAPDH	glyceraldehyde-3-phosphate dehydrogenase	1.33506	0.00235405	down	2649.3	3166.3	3177.41	3170.96	-0.17323	-0.307054	-0.244443	-0.178882
A_73_109584	NM_001206503	PML	promyelocytic leukemia	1.33481	0.0491876	down	1326.15	1703.53	1244.82	1312.07	-1.11923	-1.21536	-1.53556	-1.44345
A_73_106714	NM_001034806	F7	coagulation factor VII	1.33228	0.0497855	down	18648.9	19655	20230.4	20826.4	2.6563	2.28119	2.4207	2.48531
ABR4301	AW485423			1.33192	0.00552023	down	171.737	224.758	160.607	153.846	-4.10226	-4.23525	-4.50348	-4.52377
ABR526	NM_175781	ITGB2	integrin, beta 2 (complement component 3 receptor 3 and 4 subunit)	1.32954	0.0102	down	1730.63	2147.93	1671.98	1708.16	-0.763165	-0.912469	-1.13421	-1.06195
ABR7060	NM_001034034	GAPDH	glyceraldehyde-3-phosphate dehydrogenase	1.32773	0.00811137	down	2514.77	3060.15	3021.57	2959.47	-0.23639	-0.357697	-0.311732	-0.272694
A_73_119890	NM_001046469	DKKL1	dickkopf-like 1	1.32593	0.0442466	down	1109.48	1317.17	1163	1241.33	-1.3998	-1.56641	-1.6992	-1.54228
A_73_111388	NM_001034703	ELOVL1	elongation of very long chain fatty acids (FEN1/Elo2, SUR4/Elo3, yeast)-like 1	1.32098	0.0107781	down	15565.2	18843.3	15211.7	16615.7	2.44571	2.26626	2.07445	2.23128
ABR7040	NM_001034034	GAPDH	glyceraldehyde-3-phosphate dehydrogenase	1.32029	0.0150056	down	2825.41	3457.81	3421.05	3327.18	-0.0708724	-0.181054	-0.129437	-0.106209
A_73_107671	NM_001038688	RRAS	related RAS viral (r-ras) oncogene homolog	1.31756	0.0425733	down	3239.19	4048.42	3271.62	3601.8	0.171336	-0.000342369	-0.15488	0.00391245
ABR7037	NM_001034034	GAPDH	glyceraldehyde-3-phosphate dehydrogenase	1.31662	0.00804296	down	2329.15	2844.71	2770.08	2720.76	-0.36064	-0.465321	-0.435649	-0.391174
ABR1711	NM_001077866	RPL15	ribosomal protein L15	1.31644	0.048718	down	158260	201090	161952	174423	5.79852	5.66964	5.4902	5.63217
ABR7019	NM_001034034	GAPDH	glyceraldehyde-3-phosphate dehydrogenase	1.31517	0.0062059	down	2791.94	3466.46	3406.35	3351.2	-0.0893373	-0.178115	-0.135152	-0.0935332
ABR7712	NM_001037461	CSTB	cystatin B (stefin B)	1.31406	0.00972866	down	38225.8	45439.4	36809.3	40121.7	3.73882	3.5245	3.30222	3.46194
ABR6998	NM_001034034	GAPDH	glyceraldehyde-3-phosphate dehydrogenase	1.31344	0.011722	down	2436.47	2988.11	2913.17	2882.45	-0.291979	-0.391667	-0.36675	-0.30893
ABR6974	NM_001034034	GAPDH	glyceraldehyde-3-phosphate dehydrogenase	1.31325	0.0212358	down	2764.46	3481.14	3330.25	3361.1	-0.103884	-0.169036	-0.165511	-0.0931357
ABR96	NM_174352	IGF2R	insulin-like growth factor 2 receptor	1.31319	0.0432548	down	7662.81	9833.89	7547.9	6974.9	1.39804	1.31763	1.03605	0.975168
ABR5727	NM_001099185	NOL6	nucleolar protein family 6 (RNA-associated)	1.31236	0.0470086	down	1833.19	2198.81	1894.41	1959.52	-0.633369	-0.825464	-0.951503	-0.855586
A_73_114141	NM_001076393	EIF1AD	eukaryotic translation initiation factor 1A domain containing	1.31059	0.00481333	down	6303.83	7083.62	6561.5	6929.21	1.1247	0.850242	0.830886	0.941222
ABR6991	NM_001034034	GAPDH	glyceraldehyde-3-phosphate dehydrogenase	1.30965	0.0132414	down	2093.57	2555.16	2606.32	2528.52	-0.5147	-0.619185	-0.543619	-0.503005
A_73_102947	NM_001191211, XM_001253239	AARS2	alanyl-tRNA synthetase 2, mitochondrial (putative)	1.30931	0.043548	down	1763.53	2112.11	1936.45	1902.31	-0.697096	-0.930247	-0.934524	-0.92471
ABR7053	NM_001034034	GAPDH	glyceraldehyde-3-phosphate dehydrogenase	1.30899	0.00544712	down	2521.2	3060.66	2999.97	3006.32	-0.244951	-0.357057	-0.317339	-0.249978
A_73_106001	NM_001046077	METTL1	methyltransferase like 1	1.30457	0.036927	down	6020.84	7810.64	6037.73	6085.81	1.06353	0.975537	0.736239	0.779893
ABR6765	NM_001045949, XM_001790117, XM_002687240	ESPL1	extra spindle pole bodies homolog 1 (S. cerevisiae)	1.30416	0.0303411	down	1025.13	1120.76	947.253	977.791	-1.47969	-1.79738	-1.95975	-1.86765
ABR6995	NM_001034034	GAPDH	glyceraldehyde-3-phosphate dehydrogenase	1.30215	0.00374948	down	2461.33	3033.79	2869.02	2954.52	-0.280489	-0.370938	-0.370662	-0.272775
ABR1147	NM_174561	MAN2B1	mannosidase, alpha, class 2B, member 1	1.30094	0.0423783	down	11873.2	14686	13942.6	13973.5	2.05414	1.87616	1.89642	1.95082
ABR7051	NM_001034034	GAPDH	glyceraldehyde-3-phosphate dehydrogenase	1.30069	0.00496356	down	2473.62	3029.68	2974.6	2891.45	-0.274946	-0.372883	-0.331629	-0.301017
ABR7032	NM_001034034	GAPDH	glyceraldehyde-3-phosphate dehydrogenase	1.2999	0.0015946	down	2816.58	3508.79	3444.3	3329.29	-0.0816649	-0.161125	-0.11872	-0.101534
ABR50	NM_205788	CEACAM8	carcinoembryonic antigen-related cell adhesion molecule 8	1.29988	0.0392506	down	405.688	507.089	394.623	355.821	-2.81824	-2.95221	-3.21194	-3.31025
ABR7033	NM_001034034	GAPDH	glyceraldehyde-3-phosphate dehydrogenase	1.29819	0.00723945	down	2788.85	3502.84	3341.17	3344.18	-0.0895138	-0.161855	-0.156478	-0.098851
ABR9526	NM_001045885	TAPBP	TAP binding protein (tapasin)	1.29768	0.0282235	down	6814.76	6771.33	7088.79	6662.28	1.2316	0.80415	0.898617	0.894605
A_73_116248	NM_001015526	ACCS	1-aminocyclopropane-1-carboxylate synthase homolog (Arabidopsis)(non-functional)	1.29711	0.0143717	down	1842.54	2406.91	2132.65	2214.92	-0.634327	-0.741118	-0.800019	-0.691658
A_73_108005	NM_001102549	BAP1	BRCA1 associated protein-1	1.29686	0.0325191	down	12591.5	13839.6	13892.6	14211.7	2.14051	1.80714	1.92009	1.99218
ABR1870	NM_001205501	STAT6	signal transducer and activator of transcription 6, interleukin-4 induced	1.29679	0.0288437	down	79.1966	80.0536	88.4859	90.8355	-5.18889	-5.63967	-5.39763	-5.32714
ABR7012	NM_001034034	GAPDH	glyceraldehyde-3-phosphate dehydrogenase	1.29579	0.00529154	down	2493.13	3105.42	3052.87	2994.66	-0.258679	-0.337302	-0.298489	-0.254972
A_73_115899	NM_001038562	FXR1	fragile X mental retardation, autosomal homolog 1	1.29459	0.0227123	down	4484.75	6339.39	4464.56	4613.62	0.663871	0.66234	0.280987	0.387748
ABR4116	NM_001098031	NAT10	N-acetyltransferase 10 (GCN5-related)	1.29357	0.0107232	down	8137.34	10252.7	8490.57	8916.45	1.4938	1.36312	1.21324	1.30958
ABR6992	NM_001034034	GAPDH	glyceraldehyde-3-phosphate dehydrogenase	1.29052	0.0149464	down	2786.8	3479.65	3434.43	3334.6	-0.0874418	-0.173037	-0.123166	-0.0991689
A_73_102045	NM_001015555	AUP1	ancient ubiquitous protein 1	1.28937	0.0034726	down	21750.7	26209.6	22123.7	22861.4	2.93206	2.74511	2.59903	2.68802
ABR4791	NM_001278652	DGKZ	diacylglycerol kinase, zeta 104kDa	1.28916	0.029703	down	12664.6	15115.7	11850.2	11278.2	2.12497	1.94629	1.69419	1.65805
A_73_115072	NM_001038108	MRPS27	mitochondrial ribosomal protein S27	1.28841	0.0226728	down	12385.9	15965.9	12969.1	13079.4	2.12285	2.02995	1.83969	1.88813
ABR7018	NM_001034034	GAPDH	glyceraldehyde-3-phosphate dehydrogenase	1.28827	0.0187533	down	2794.04	3435.73	3441.7	3288.81	-0.0872843	-0.192151	-0.119356	-0.122834
ABR7046	NM_001034034	GAPDH	glyceraldehyde-3-phosphate dehydrogenase	1.28796	0.0114026	down	2762.47	3459.77	3412.05	3306.19	-0.103708	-0.182169	-0.130502	-0.116215
A_73_116801	NM_001113243	CORO1B	coronin, actin binding protein, 1B	1.28545	0.0395189	down	8346.23	10279.1	8145.1	8509.47	1.52831	1.38738	1.13061	1.26096
A_73_104608	NM_001076404	BRMS1	breast cancer metastasis suppressor 1	1.28517	0.0219875	down	6344.34	8131.49	5784.64	5795.06	1.11588	1.06435	0.632789	0.693742
A_73_110796	NM_001114608, NM_001046120	C2H1orf144	chromosome 1 open reading frame 144 ortholog	1.28476	0.0316854	down	20576.5	26181.1	21532.4	21031.7	2.83369	2.71222	2.56516	2.55117
ABR7208	NM_001034232	CD53	CD53 molecule	1.2845	0.0241444	down	346.937	460.693	327.034	342.399	-3.08379	-3.12174	-3.54819	-3.37521
A_73_106674	NM_001015528	MVK	mevalonate kinase	1.28207	0.0476951	down	12389	17613.4	13229.1	14386	2.07805	2.13096	1.8109	1.9784
A_73_117074	NM_001075678	TARBP2	TAR (HIV-1) RNA binding protein 2	1.28201	0.00168523	down	3470.17	3890.14	3911.89	4096.12	0.280464	-0.023428	0.0690671	0.183679
ABR5711	NM_001045991	ENTPD6	ectonucleoside triphosphate diphosphohydrolase 6 (putative)	1.28101	0.0424621	down	4817.78	6373.9	5136.41	4918.23	0.756985	0.688501	0.466294	0.465441
ABR7072	NM_001034034	GAPDH	glyceraldehyde-3-phosphate dehydrogenase	1.2801	0.0117828	down	2774.25	3457.55	3427.47	3322.52	-0.10019	-0.183664	-0.125165	-0.107335
ABR7002	NM_001034034	GAPDH	glyceraldehyde-3-phosphate dehydrogenase	1.27984	0.00392259	down	2420.62	2931.89	2953.39	2870.82	-0.310953	-0.418705	-0.343163	-0.318039
ABR6990	NM_001034034	GAPDH	glyceraldehyde-3-phosphate dehydrogenase	1.27867	0.0232077	down	2484.15	3276.37	3013.59	3154.7	-0.272011	-0.258435	-0.318903	-0.186477
A_73_113545	NM_001040546	MED27	mediator complex subunit 27	1.27829	0.0280695	down	4102.02	5133.91	4108.87	3860.94	0.485312	0.407027	0.162795	0.119029
ABR895	NM_001007816	FADD	Fas (TNFRSF6)-associated via death domain	1.27163	0.00535887	down	4490.54	4968.71	4357.12	4461.74	0.631406	0.337596	0.254949	0.296483
A_73_101697	NM_001038090	CYC1	cytochrome c-1	1.27067	0.00839867	down	52180.6	62428.8	50287.3	53392.4	4.16385	3.98319	3.78935	3.90837
A_73_107795	NM_001075955	NCLN	nicalin	1.27006	0.0421409	down	10689.1	12853.3	11148	11317	1.89501	1.72383	1.60921	1.67122
ABR7349	BP110592			1.26862	0.0134079	down	89934.8	112633	91989.6	98917.1	4.96785	4.83104	4.64778	4.80036
A_73_119902	NM_001075187	SMPD1	sphingomyelin phosphodiesterase 1, acid lysosomal	1.26624	0.0398988	down	3921.75	4392.3	4150.43	3920.18	0.454424	0.168648	0.195418	0.13551
ABR7003	NM_001034034	GAPDH	glyceraldehyde-3-phosphate dehydrogenase	1.26569	0.00340627	down	2592.78	3180.15	3189.22	3161.17	-0.202809	-0.302077	-0.233473	-0.183546
A_73_114925	NM_001045884	AP1M1	adaptor-related protein complex 1, mu 1 subunit	1.26446	0.0328866	down	11767.8	13771.3	13892.6	13729.7	2.04107	1.79911	1.90278	1.93027
A_73_108077	NM_001076899	DPH1	DPH1 homolog (S. cerevisiae)	1.26394	0.0261538	down	11390.3	13663.1	11456	11827.9	1.97028	1.77749	1.65847	1.7281
ABR6993	NM_001034034	GAPDH	glyceraldehyde-3-phosphate dehydrogenase	1.26388	0.0376133	down	2074.17	2550.38	2523.85	2450.02	-0.54808	-0.621799	-0.566906	-0.538493
ABR7306	BP112465			1.26251	0.0358866	down	121478	149841	133698	144630	5.40744	5.23031	5.20383	5.35463
ABR1044	NM_174629	UQCRC1	UQCRC1 protein	1.26178	0.00234601	down	21544.3	25942.5	22292.6	22420.2	2.89333	2.73232	2.61233	2.65007
ABR7043	NM_001034034	GAPDH	glyceraldehyde-3-phosphate dehydrogenase	1.25733	0.0121223	down	2164.78	2699.2	2712.84	2673.84	-0.488118	-0.538349	-0.467668	-0.423439
ABR2841	NM_001034467	DCP1B	DCP1 decapping enzyme homolog B (S. cerevisiae)	1.2562	0.0224281	down	143.403	166.138	187.913	188.118	-4.3117	-4.55944	-4.36105	-4.2705
ABR5563	NM_001046130	SH3GL1	SH3-domain GRB2-like 1	1.25598	0.0304452	down	9051.85	10558.1	10253.5	10533.3	1.66947	1.43398	1.49642	1.56662
ABR9082	BP102856			1.25562	0.0489231	down	909.534	974.524	1036.55	926.785	-1.6538	-2.01753	-1.84232	-1.95591
A_73_112723	NM_001046089	HGS	hepatocyte growth factor-regulated tyrosine kinase substrate	1.24895	0.0455745	down	11976.6	14840.6	12612.1	12104.4	2.04388	1.91642	1.78747	1.76549
A_73_108597	NM_001075510	TTLL12	tubulin tyrosine ligase-like family, member 12	1.2469	0.0331505	down	16044.2	21083.3	17308.8	17598.6	2.48518	2.41018	2.24457	2.30021
ABR9133	NM_001076495	KDELR1	KDEL (Lys-Asp-Glu-Leu) endoplasmic reticulum protein retention receptor 1	1.24228	0.0332841	down	19183	22273	22175.8	23435.7	2.75598	2.50115	2.60106	2.71329
A_73_108875	NM_001077984	RPAP1	RNA polymerase II associated protein 1	1.24192	0.0358454	down	4272.78	5235.3	4326.71	4363.08	0.557919	0.401014	0.26399	0.293272
ABR679	NM_176670	ATP5D	ATP synthase, H+ transporting, mitochondrial F1 complex, delta subunit	1.23907	0.0481853	down	4065.44	4573.55	4563.42	4336.66	0.503571	0.223683	0.309748	0.282553
ABR4048	NM_001046601	MRPS24	mitochondrial ribosomal protein S24	1.22733	0.0286363	down	4367.26	5879.41	4973.38	5029.89	0.568099	0.553191	0.423115	0.506421
A_73_119140	NM_001075495	CDC42EP1	CDC42 effector protein (Rho GTPase binding) 1	1.22571	0.0489211	down	4967.45	6153.21	5521.13	5972.44	0.785124	0.57405	0.570988	0.693751
ABR5578	AW430527			1.22543	0.0339024	down	1109.76	1272.9	1259.28	1171.02	-1.37679	-1.64339	-1.58505	-1.61819
A_73_101550	NM_001040481	BOLA-DMB	major histocompatibility complex, class II, DM beta-chain, expressed	1.22367	0.0382136	down	12356.5	15329.9	12792.4	12945	2.08756	1.95149	1.8063	1.85798
ABR1250	NM_177518	AGPAT1	1-acylglycerol-3-phosphate O-acyltransferase 1 (lysophosphatidic acid acyltransferase, alpha)	1.22268	0.00897734	down	22563.5	25268	25561.7	24001.6	2.96982	2.69	2.79976	2.75162
A_73_115785	NM_001076363	UBA52	ubiquitin A-52 residue ribosomal protein fusion product 1	1.21955	0.0391477	down	180255	227939	203199	214595	5.98478	5.85205	5.80494	5.91989
ABR7061	NM_001034034	GAPDH	glyceraldehyde-3-phosphate dehydrogenase	1.21596	0.00348708	down	2697.83	3464.64	3461.62	3309.19	-0.14195	-0.177272	-0.109952	-0.114014
ABR7872	NM_001046479, NM_001113242	ERI3	ERI1 exoribonuclease family member 3	1.21491	0.0247825	down	2735.96	2927.85	3056.33	3137.89	-0.0816022	-0.438571	-0.275871	-0.202177
ABR6129	BM956228			1.21284	0.00319147	down	1660.01	2099.04	1926.25	2001	-0.781082	-0.933586	-0.967182	-0.835139
ABR1013	NM_001159412, NM_001159413, NM_174078	GUK1	guanylate kinase 1	1.21277	0.0186814	down	7711.01	9121.78	8660.65	8510.27	1.41684	1.20686	1.23456	1.26235
A_73_101431	NM_001076469	DHDH	dihydrodiol dehydrogenase (dimeric)	1.2122	0.0429576	down	2578.56	3288.2	3445.8	3660.65	-0.135443	-0.259871	-0.125738	0.0277289
ABR5238	NM_001034615	TPD52L2	tumor protein D52-like 2	1.21	0.0080695	down	31025.6	39942.2	34471.8	34371.3	3.44265	3.33595	3.23131	3.26956
A_73_101282	XM_881544	PHKG2	phosphorylase kinase, gamma 2 (testis)	1.20995	0.000180117	down	9708.27	12079.9	10685.6	10402	1.75329	1.62531	1.55068	1.54648
ABR8709	BP101606			1.20565	0.0184719	down	5708.46	6623.12	6160.4	6101.04	1.00475	0.752826	0.749193	0.769642
A_73_120523	NM_001075161	RBCK1	RanBP-type and C3HC4-type zinc finger containing 1	1.20449	0.0106729	down	5015.53	5903.81	5787.53	5743.25	0.805998	0.596075	0.671482	0.687627
ABR8724	NM_001082444	VAC14	Vac14 homolog (S. cerevisiae)	1.2017	0.0151056	down	2562.35	3021.99	2715.58	2657.12	-0.170348	-0.382084	-0.425211	-0.427366
ABR5148	XM_002698827, XM_864918	BMS1	BMS1 homolog, ribosome assembly protein (yeast)	1.2007	0.00704012	down	7085.85	9597.3	7554.43	7390.83	1.3097	1.26176	1.05607	1.05373
ABR7270	NM_001040583	BRI3	brain protein I3	1.19982	0.034142	down	37400.1	44477.2	43204.5	40957.2	3.71605	3.49159	3.53821	3.5242
ABR7063	NM_001034034	GAPDH	glyceraldehyde-3-phosphate dehydrogenase	1.19485	0.0186716	down	2584.93	3460.97	3382.09	3295.15	-0.210017	-0.179891	-0.142413	-0.12295
A_73_113141	NM_001075589	RRP1	ribosomal RNA processing 1 homolog (S. cerevisiae)	1.19445	0.0242605	down	5515.43	6709.43	6096.83	6133.13	0.938101	0.780541	0.734532	0.785332
ABR6997	NM_001034034	GAPDH	glyceraldehyde-3-phosphate dehydrogenase	1.19396	0.0460708	down	2559.09	3435.47	3380.83	3315.09	-0.229388	-0.190325	-0.15177	-0.114091
A_73_113377	NM_001015564	WDR46	WD repeat domain 46	1.19287	0.0353506	down	5011.28	5795.85	5615.56	5612.1	0.81055	0.54606	0.613394	0.653154
A_73_111418	NM_001040555	IRAK1	interleukin-1 receptor-associated kinase 1	1.18696	0.0398336	down	7115.94	9323.19	8097.27	7847.4	1.29775	1.22802	1.11975	1.12302
A_73_112583	NM_001046336	QRSL1	glutaminyl-tRNA synthase (glutamine-hydrolyzing)-like 1	1.18612	0.0430811	down	2456.54	2932.57	2968.26	3016.59	-0.244844	-0.431462	-0.306261	-0.244166
A_73_118128	NM_001046421	GBA	glucosidase, beta, acid	1.18126	0.0342668	down	4562.98	5946.93	5218.29	5134.51	0.668764	0.582185	0.503127	0.512756
ABR1108	NM_177496	EXT2	exostosin 2	1.1771	0.0243616	down	18280.1	23404.4	20412.7	19821.3	2.66943	2.58939	2.47291	2.46538
A_73_113078	BF604023			1.17645	0.0308564	down	4742.86	5988.2	5349.94	5377.74	0.746183	0.565509	0.516769	0.577306
A_73_102379	NM_001024549	RASSF8	Ras association (RalGDS/AF-6) domain family (N-terminal) member 8	1.17187	0.0256683	down	922.028	1189.26	1054.6	1064.05	-1.63451	-1.72481	-1.81122	-1.75173
A_73_118697	NM_001046479, NM_001113242	ERI3	ERI1 exoribonuclease family member 3	1.16743	0.0177634	down	8365.08	10628.9	9727	9872.03	1.55083	1.43312	1.4094	1.46983
A_73_106462	NM_001014939	TBCB	tubulin folding cofactor B	1.16666	0.00716071	down	8862.54	11321.1	11010.5	11039.6	1.638	1.52521	1.58108	1.62545
A_73_114089	NM_001075267	CNPY2	canopy 2 homolog (zebrafish)	1.16636	0.0347332	down	29749.2	38854	32995.1	33489.8	3.39341	3.3093	3.17879	3.24098
ABR357	NM_174022	CLTA	clathrin, light chain A	1.15366	0.0281095	down	79915.2	98208.7	91641.9	90697	4.8057	4.63762	4.64391	4.67645
ABR743	NM_174261	CAPNS1	calpain, small subunit 1	1.15051	0.0405601	down	42476.2	55586.6	46849.5	48362.8	3.87771	3.81243	3.65046	3.75408
ABR7351	NM_001034745	UQCRH	ubiquinol-cytochrome c reductase hinge protein	1.14932	0.0390024	down	360.497	431.232	481.362	496.943	-2.97216	-3.1716	-2.95969	-2.84771
ABR5480	NM_001099072	UNC45A	unc-45 homolog A (C. elegans)	1.14181	0.0349045	down	11837	15737	13921.4	13484.1	2.04083	1.98849	1.94001	1.92988
A_73_107768	NM_001075679	FAM82A2	family with sequence similarity 82, member C	1.13715	0.044464	down	4060.35	5610.06	4523.78	4492.16	0.490931	0.513508	0.279474	0.331706
A_73_111355	NM_001031755	LOC509263	hypothetical protein LOC509263	1.13083	0.0479565	down	1893.01	2332.39	2065.26	1961.2	-0.605803	-0.778203	-0.845993	-0.885469
ABR7639	BP111286			1.11926	0.00685597	down	27439.9	31430.7	30381.9	28953.3	3.23966	2.97207	3.01816	2.99271

## Sheet: Supplementary table S3
Supplementary table 3
List of up- and down-regulated genes in CAR of contralateral uterine horns of RB cows on Day 15 of the estrous cycle as compared with non-RB cows.
ProbeName	GenBank accession ID	Gene symbol	Gene description	Fold change	P value	Regulation	[N_CL](raw)	[N_NCL](raw)	[RB_CL](raw)	[RB_NCL](raw)	[N_CL](normalized)	[N_NCL](normalized)	[RB_CL](normalized)	[RB_NCL](normalized)
ABR9229	BP103431			14.3441	0.0437234	up	6.30603	6.61825	325.347	234.097	-8.94956	-9.4295	-4.9239	-5.61681
ABR3074	NM_001077112	GSTA3	glutathione S-transferase, alpha 3	12.7259	0.00806978	up	290.069	50.8126	979.63	564.893	-5.45438	-6.51025	-2.40833	-3.30419
ABR1613	XM_871314	LOC404062	immunoglobin light chain VJ region	10.6329	0.00212972	up	351.948	42.5544	400.356	348.447	-5.07564	-7.33012	-3.28318	-4.20264
ABR8834	NM_001014878	PIPOX	pipecolic acid oxidase	8.42645	0.0261353	up	63.0963	53.3133	321.587	295.381	-6.28639	-6.94788	-3.77061	-3.85073
A_73_100912	NM_001024569	ELF5		4.25899	0.017346	up	80.9934	67.7197	340.238	344.9	-5.6709	-6.00109	-4.33932	-4.22259
ABR6251	BM481232			3.10627	0.0477614	up	54.6388	55.7613	109.209	129.731	-6.67932	-6.77928	-5.28995	-5.35109
ABR388	NM_173981	ACAN	aggrecan	3.01973	0.042024	up	96.353	154.327	215.018	190.303	-5.13115	-5.05658	-4.18995	-4.50326
ABR187	NM_174404	NRXN1	neurexin 1	3.01073	0.00659651	up	48.665	84.8831	116.665	158.539	-6.00793	-5.68746	-5.36111	-4.93972
A_73_101909	XM_001252993	LOC784776	HRAS-like suppressor-like	2.76067	0.00218503	up	287.304	330.376	778.586	782.51	-3.57459	-3.59957	-2.30032	-2.36528
ABR9280	BP103510			2.70972	0.0114002	up	39.7222	59.1987	101.162	103.813	-6.44277	-6.21628	-5.24179	-5.27619
ABR9218	BP103333			2.6733	0.0217995	up	75.6572	100.462	314.233	270.828	-5.46338	-5.59915	-4.275	-4.22288
A_73_103735	NM_001079771	SMOC1		2.65533	0.0104581	up	240.347	333.622	478.934	419.841	-3.76134	-3.76736	-2.99188	-3.23093
A_73_105438	NM_001034351	TNNC1	troponin C type 1 (slow)	2.60596	0.014234	up	57.8936	55.8881	202.53	164.904	-5.90128	-6.14069	-4.61371	-4.72741
ABR1408	NM_173945	NTS	neurotensin	2.58456	0.0289143	up	52.5583	95.0106	244.578	206.322	-5.91395	-5.37683	-4.35929	-4.30766
ABR4128	BE749961			2.46971	0.00525455	up	124.104	137.41	271.629	294.69	-4.58943	-4.86107	-3.92137	-3.72466
ABR6738	XM_002684884, XM_866793	KLHL24	kelch-like 24 (Drosophila)	2.40299	0.0345244	up	1128.61	1514.33	3894.11	3228.33	-1.52649	-1.5195	-0.0417576	-0.215076
A_73_116333	NM_001046585	CCL14	chemokine (C-C motif) ligand 14	2.35731	0.0358759	up	1241.09	1735.82	2738.49	3065.54	-1.44905	-1.29044	-0.807003	-0.556151
ABR5965	BI534709			2.31964	0.0324303	up	278.555	304.818	720.426	558.597	-3.63373	-3.89187	-2.62448	-3.01513
ABR3878	XM_588022, XM_002685401	SPOPL	speckle-type POZ protein-like	2.25878	0.00940276	up	148.411	209.639	430.105	469.226	-4.32131	-4.23159	-3.28286	-3.1099
ABR136	NM_181010	EDN1	endothelin 1	2.22509	0.00134633	up	266.676	390.281	570.161	584.803	-3.4423	-3.42752	-2.82112	-2.78194
ABR2046	NM_001080214	ETS2	v-ets erythroblastosis virus E26 oncogene homolog 2 (avian)	2.22305	0.0496691	up	8202.03	7136.71	16331.5	13130.9	1.17092	0.676436	1.99774	1.64584
ABR2439	BM956281			2.20821	0.0150813	up	54.8275	65.353	119.058	100.749	-5.79788	-5.98895	-5.06284	-5.22157
ABR8790	NM_001038096	CFI	complement factor I	2.19316	0.00858844	up	1007.63	1425.74	3088.55	2061.36	-1.62476	-1.62615	-0.464668	-1.02056
ABR8692	BP101569			2.15401	0.0238093	up	150.093	227.843	282.513	274.673	-4.45935	-4.25453	-3.87564	-3.87774
ABR8324	BP103233			2.13675	0.0420047	up	7499.61	9346.4	15508.9	11034.8	1.09857	1.02955	1.83557	1.43433
ABR4541	BI537587			2.11253	0.032053	up	348.32	402.283	610.148	613.79	-3.2223	-3.42922	-2.81817	-2.69812
ABR8746	BP101686			2.08853	0.0241808	up	148.496	209.939	507.964	366.142	-4.33977	-4.37903	-3.21353	-3.4795
ABR553	NM_174333	PDIA3	protein disulfide isomerase family A, member 3	2.08638	0.0396496	up	2370.39	3305.65	4196.79	4974.39	-0.376887	-0.327581	-0.00149482	0.335205
ABR4674	NM_001192523, XM_002687380, XM_598691	KCNMB4	potassium large conductance calcium-activated channel, subfamily M, beta member 4	2.07333	0.0277291	up	74.4264	100.435	216.307	162.235	-5.31165	-5.33141	-4.22938	-4.54798
ABR3681	BE666900			2.05869	0.00508673	up	94.4772	135.369	199.12	209.14	-5.02988	-4.89994	-4.32809	-4.20983
ABR7418	BP111023			2.05367	0.0431812	up	2738.06	3891.22	5128.34	5187.39	-0.185336	-0.110798	0.382599	0.388118
ABR619	NM_177510	GCNT1	glucosaminyl (N-acetyl) transferase 1, core 2	1.99729	0.0341876	up	69.6421	89.5623	200.13	162.614	-5.44259	-5.55669	-4.60876	-4.66375
ABR4795	BE685343			1.99589	0.010743	up	46.9839	71.2654	122.32	124.521	-6.09503	-5.78519	-5.04439	-4.94093
ABR2576	BI538580			1.98337	0.00259765	up	322.745	390.431	735.9	650.215	-3.17995	-3.34058	-2.54888	-2.59841
A_73_107599	NM_001206415	CBX1	chromobox homolog 1	1.95142	0.0365466	up	57.9629	67.7032	175.68	134.878	-5.76405	-5.89166	-4.82305	-5.03099
A_73_103550	AV665950			1.93527	0.0229616	up	71.8307	93.0685	148.197	140.755	-5.41833	-5.45374	-4.85554	-4.85851
A_73_102781	AW660819			1.92208	0.00716197	up	118.065	157.353	210.451	240.946	-4.63134	-4.70804	-4.46538	-4.05906
ABR4588	AW428166			1.91841	0.00659018	up	262.158	266.561	616.336	504.507	-3.59106	-3.8778	-2.80297	-3.0079
ABR5620	AW345409			1.91533	0.00677836	up	169.431	199.658	315.446	308.839	-4.12271	-4.31312	-3.73137	-3.61823
ABR5	NM_181033	LPHN3	latrophilin 3	1.90824	0.0223107	up	77.346	100.21	106.203	132.533	-5.3452	-5.33057	-5.19311	-4.90726
A_73_110709	NM_001083791	SH3BGRL2	SH3 domain binding glutamic acid-rich protein like 2	1.90034	0.031308	up	76.7314	83.5227	182.582	154.678	-5.23542	-5.55078	-4.50733	-4.61634
ABR2033	BE217416			1.89707	0.0264967	up	110.103	191.654	280.529	293.432	-4.85581	-4.3949	-3.81991	-3.70101
ABR7574	BP111479			1.88837	0.0141603	up	24038.8	32420.9	44052.3	43532.3	2.88863	3.01985	3.47312	3.49394
A_73_120552	NM_001080292	SDR42E1	short chain dehydrogenase/reductase family 42E, member 1	1.88273	0.0427939	up	186.637	163.608	262.024	242.665	-3.99664	-4.67143	-3.93574	-3.99415
ABR3723	NM_001123034	NCEH1	neutral cholesterol ester hydrolase 1	1.85514	0.0481582	up	95.1126	106.382	201.785	184.832	-4.97164	-5.23232	-4.43208	-4.36503
A_73_115493	CB441503			1.8287	0.026878	up	4359.31	5342.93	7957.91	6603.81	0.541414	0.353132	1.06725	0.753476
A_73_118163	NM_001038183	CSRP2	cysteine and glycine-rich protein 2	1.8185	0.0439257	up	2655.26	3558.19	5125.32	4000.04	-0.155173	-0.303178	0.421503	0.0363538
ABR5886	BE681513			1.80945	0.00443439	up	49.6505	68.4908	101.517	98.8105	-5.93719	-5.88747	-5.42735	-5.29423
A_73_111838	XM_002695445, XM_001256592	ZNF211	zinc finger protein 211	1.80599	0.00236814	up	944.146	1142.76	2179.73	1815.88	-1.69587	-1.8508	-0.771853	-1.04339
ABR8965	NM_001081581	ABAT	4-aminobutyrate aminotransferase	1.79789	0.0117932	up	3897.9	4403.45	7460.88	5669.73	0.29972	0.0659636	0.969775	0.575148
ABR5643	NM_001076047	EFR3A	EFR3 homolog A (S. cerevisiae)	1.79698	0.0170338	up	1008.35	1487.34	2715.6	2577.14	-1.62133	-1.38737	-0.577657	-0.530931
ABR3650	BM481724			1.7936	0.0222704	up	98.1017	150.358	239.408	234.578	-4.92296	-4.7403	-4.23535	-4.17667
A_73_109565	EE897013			1.78465	0.0332763	up	263.677	332.51	440.109	462.056	-3.47654	-3.56603	-3.07906	-3.04633
A_73_113846	XM_002694671, XM_002701739, XM_002694672, XM_001253659, XM_001253630, NM_001191219, XM_002694670	GGT5	gamma-glutamyltransferase 5	1.77752	0.00582028	up	5147.05	5529.37	7266.51	6756.43	0.829276	0.46964	0.959251	0.862466
ABR4893	XM_001250055, XM_002685347	BAZ2B	bromodomain adjacent to zinc finger domain, 2B	1.76462	0.0208123	up	359.843	371.05	756.203	601.044	-3.03817	-3.39812	-2.37767	-2.62134
ABR2387	BE685479			1.75976	0.0448114	up	61.7218	82.7188	93.1784	100.128	-5.77079	-5.67511	-5.45114	-5.34943
ABR4307	NM_001083386	CEBPZ	CCAAT/enhancer binding protein (C/EBP), zeta	1.75759	0.00526196	up	90.9272	95.8843	175.142	151.877	-4.96671	-5.34049	-4.51566	-4.62142
ABR8622	NM_001076236	TRPM3	transient receptor potential cation channel, subfamily M, member 3	1.73773	0.0110202	up	354.18	481.101	742.889	656.282	-3.10773	-3.07436	-2.3061	-2.42847
ABR1672	NM_001192818, XM_002698719, XM_614306	ADAM9	ADAM metallopeptidase domain 9	1.73539	0.0247971	up	247.878	342.474	596.799	590.311	-3.57544	-3.54683	-2.94536	-2.77161
ABR7848	NM_001077901	LPCAT4	lysophosphatidylcholine acyltransferase 4	1.73534	0.0338522	up	2926.59	3151.77	4866.32	4679.37	0.0419134	-0.366805	0.333907	0.274141
A_73_115261	NM_001102183	ERG	v-ets erythroblastosis virus E26 oncogene homolog (avian)	1.72615	0.00896096	up	90.8404	103.963	191.071	140.75	-5.00238	-5.2524	-4.53638	-4.74708
ABR5509	NM_001075347	THAP3	THAP domain containing, apoptosis associated protein 3	1.72257	0.0285043	up	1279.41	1215.03	2618.92	2141.18	-1.15297	-1.68938	-0.63327	-0.825623
ABR9541	BP104494			1.72218	0.0498269	up	594.924	750.346	1212.99	1105.81	-2.35049	-2.45197	-1.82441	-1.88136
A_73_112288	AW653137			1.71919	0.0473985	up	1863.69	2837.01	4111.19	3527.35	-0.653698	-0.546248	0.0590113	-0.114706
ABR9943	BP106035			1.70824	0.0466815	up	4843.33	6157.71	9637.17	10574.2	0.721137	0.615673	1.14802	1.37475
A_73_120542	BM090411			1.70499	0.0431097	up	1616.75	1850.05	2874.91	2259.62	-1.00996	-1.24145	-0.422817	-0.790339
A_73_116648	NM_001075854	HOXA2	homeobox A2	1.70137	0.0429045	up	564.03	525.849	1105.07	762.794	-2.50364	-3.00347	-1.91851	-2.37347
A_73_108173	NM_001075349	CHN1	chimerin (chimaerin) 1	1.69996	0.00311023	up	1753.22	2395.47	3084.67	2887.64	-0.743775	-0.743721	-0.30734	-0.347632
ABR1750	NM_173877	F2	coagulation factor II (thrombin)	1.69986	0.0371244	up	3598.06	3223.33	5622.11	6152.25	0.280496	-0.3451	0.422753	0.401072
ABR5184	XM_002690154	LOC100336961	activating signal cointegrator 1 complex subunit 3-like	1.69475	0.0416481	up	73.9637	86.9829	154.91	142.222	-5.28318	-5.49039	-4.78451	-4.77603
ABR4025	BM481815			1.69291	0.0312516	up	1341.15	1871.7	2895.94	2653.1	-1.2318	-1.18494	-0.45996	-0.519655
ABR447	NM_174757	ASPH	aspartate beta-hydroxylase	1.68708	0.0275323	up	421.446	522.792	800.482	788.618	-2.75327	-2.89418	-2.29122	-2.27611
ABR2265	BE665453			1.68547	0.0163777	up	290.189	349.761	538.798	533.609	-3.40137	-3.4809	-2.91079	-2.82178
ABR1899	NM_176608	GHR	growth hormone receptor	1.68436	0.0281322	up	90.739	125.143	224.958	203.851	-4.97778	-4.9541	-4.21222	-4.24686
ABR3225	XM_002696872, XM_002702727	LOC100335533	natural killer-tumor recognition sequence-like	1.67981	0.0472581	up	5122.58	7063.16	8630.17	10090.2	0.657223	0.802659	1.05655	1.38564
A_73_110886	NM_001034380	MGC128008	hypothetical LOC510399	1.67056	0.01505	up	194.375	280.168	469.582	372.613	-3.99094	-3.88198	-3.09196	-3.36466
ABR2060	NM_001076549	ZNF181	zinc finger protein 181	1.66645	0.0348111	up	111.194	128.746	212.872	203.048	-4.70769	-4.95168	-4.266	-4.24559
ABR2190	BE665985			1.66135	0.0204756	up	497.388	827.032	1019.85	1043.18	-2.59267	-2.28251	-1.90032	-1.83766
ABR3562	NM_001192981, XM_002692754, XM_002692755, XM_002701235, XM_864825	LRP12	low density lipoprotein receptor-related protein 12	1.63658	0.0341958	up	702.495	1052.45	1368.52	1407.62	-2.10429	-1.90817	-1.46081	-1.36434
ABR7319	BP112934			1.63545	0.0384098	up	2554.74	3389.61	4401.52	4404.04	-0.211961	-0.262835	0.217299	0.228058
ABR1836	XM_002685492, XM_617592	BMPR2	bone morphogenetic protein receptor, type II (serine/threonine kinase)	1.63296	0.0391359	up	77.917	77.4898	147.186	110.026	-5.2092	-5.65817	-4.77725	-5.0558
A_73_104047	NM_001012281	CFLAR	CASP8 and FADD-like apoptosis regulator	1.63055	0.0141214	up	84.8555	88.8196	152.062	127.575	-5.06682	-5.45943	-4.71504	-4.84363
ABR3791	NM_001097568	ID1	inhibitor of DNA binding 1, dominant negative helix-loop-helix protein	1.62566	0.0438963	up	13096.9	20502.3	31679	28263.6	2.04203	2.32645	2.9911	2.826
ABR332	NM_174585	PRKACB	protein kinase, cAMP-dependent, catalytic, beta	1.62349	0.025637	up	71.0955	93.3923	160.037	142.128	-5.45765	-5.44332	-4.733	-4.78288
A_73_105212	NM_001099191	ROBO4	roundabout homolog 4, magic roundabout (Drosophila)	1.62017	0.0229545	up	7585.85	9492.13	10789.6	10891.5	1.30445	1.23651	1.55023	1.48934
A_73_110838	NM_001024690	KCNJ12	potassium inwardly-rectifying channel, subfamily J, member 12	1.61778	0.0318165	up	200.416	223.515	325.602	292.596	-3.87172	-4.1828	-3.50627	-3.6777
A_73_117680	XM_002703282, XM_002698647, XM_002698648, XM_002703281	LOC100297336	hypothetical protein LOC100297336	1.6147	0.0195865	up	713.502	760.81	1078.27	982.818	-2.06157	-2.39144	-1.79723	-1.92186
A_73_120879	XM_001256329, XM_002696896	ZCWPW2	zinc finger, CW type with PWWP domain 2	1.61205	0.021079	up	199.009	290.161	445.465	414.788	-3.89795	-3.75396	-3.17403	-3.1896
ABR7671	NM_001101875	TXNIP	thioredoxin interacting protein	1.61192	0.0165067	up	24874.6	31522.2	44733	40031.7	3.1215	2.95335	3.50171	3.43994
ABR4289	BI535993			1.60685	0.0186126	up	1952.71	2418.32	3183.28	3113.91	-0.541886	-0.726815	-0.292803	-0.265775
ABR5438	AW429483			1.60471	0.0185732	up	87.5941	96.3184	165.228	140.981	-5.04718	-5.33674	-4.62724	-4.7596
ABR6287	BI536487			1.60155	0.0188191	up	85.7891	118.776	190.718	162.022	-5.12875	-5.06741	-4.41772	-4.48729
ABR4633	XM_001255437, XM_002691811	USPL1	ubiquitin specific peptidase like 1	1.59734	0.0456328	up	58.7492	68.0137	135.624	114.113	-5.61143	-5.83819	-4.99289	-5.06961
ABR2164	BI538518			1.59167	0.00921589	up	691.708	902.907	1005.15	1053.46	-2.1553	-2.13605	-1.95604	-1.82604
ABR2470	NM_001081588	DAAM1	dishevelled associated activator of morphogenesis 1	1.58936	0.00918548	up	8395.72	11204.3	12423.5	13116.4	1.52309	1.48826	1.72149	1.83853
A_73_115417	NM_001076547	PNPLA6	patatin-like phospholipase domain containing 6	1.58848	0.0261332	up	1196.22	1178.96	1622.46	1429.88	-1.27231	-1.76998	-1.2389	-1.41697
ABR7449	BP108613			1.57688	0.0187493	up	805.506	777.372	959.912	964.841	-1.8148	-2.36879	-1.97921	-1.9183
ABR3571	BE236954			1.57564	0.023842	up	1331.89	1245.88	1534.67	1504.79	-1.0842	-1.65813	-1.28959	-1.25089
ABR9764	BP105478			1.56997	0.0329955	up	313.709	497.385	744.869	609.29	-3.35883	-2.99547	-2.33728	-2.57876
A_73_111974	XM_002695679, XM_585199	GEMIN4	gem (nuclear organelle) associated protein 4	1.56968	0.0356873	up	236.618	238.455	302.795	318.191	-3.57431	-4.06089	-3.63334	-3.52977
ABR3081	XM_001789358, XM_001789365, XM_002696963	MAGI1	membrane associated guanylate kinase, WW and PDZ domain containing 1	1.56629	0.00764838	up	399.024	618.467	820.82	702.586	-2.94121	-2.66728	-2.20522	-2.35424
A_73_113900	NM_001075924	SDC1	syndecan 1	1.55859	0.0350664	up	509.805	597.082	875.193	781.187	-2.49146	-2.74127	-2.12897	-2.27975
ABR3914	NM_001099061	INTS10	integrator complex subunit 10	1.55561	0.0172706	up	882.117	1043.1	1744.26	1461.22	-1.8585	-1.91698	-1.23549	-1.37639
A_73_111652	BI898683			1.55407	0.0156403	up	6178.98	9127.99	10571.8	11527.7	1.0086	1.19098	1.49319	1.67296
ABR3220	BE722438			1.55368	0.029871	up	977.115	1285.93	2187.37	1831.41	-1.64806	-1.59459	-0.86642	-1.10138
ABR363	NM_174004	CAV1	caveolin 1, caveolae protein, 22kDa	1.5448	0.0395352	up	10344.1	15393.9	18769.4	17177.2	1.85207	1.87198	2.27361	2.19015
ABR6010	XM_002685705, XM_002703737, XM_002685704, NM_001191496, XM_588317	SLC30A2	solute carrier family 30 (zinc transporter), member 2	1.54429	0.0227444	up	433.388	319.553	469.097	416.039	-2.75247	-3.62469	-2.98605	-3.14724
ABR579	NM_205807	ST3GAL5	ST3 beta-galactoside alpha-2,3-sialyltransferase 5	1.5387	0.0290878	up	279.017	301.213	494.448	397.339	-3.40524	-3.71126	-3.0272	-3.27506
ABR857	NM_174696	ATP2B1	ATPase, Ca++ transporting, plasma membrane 1	1.53777	0.0206535	up	2175.63	3061.56	5989.88	5694.27	-0.556435	-0.361859	0.296164	0.393525
ABR8582	BP101355			1.53693	0.0438651	up	87.2198	116.882	145.454	135.177	-5.05177	-5.13913	-4.71042	-4.79292
ABR218	NM_174315	FABP5	fatty acid binding protein 5 (psoriasis-associated)	1.5341	0.0419254	up	886.551	1245.16	1470.68	1607.19	-1.7193	-1.70128	-1.36495	-1.26067
A_73_116859	NM_001034647	TNFSF13	tumor necrosis factor (ligand) superfamily, member 13	1.53133	0.0174725	up	147.116	155.415	224.842	210.083	-4.32245	-4.6632	-4.13675	-4.14489
A_73_105675	CB425555			1.5277	0.0131373	up	4892.7	5894.21	7681	7471.12	0.775092	0.52795	1.0049	1.01394
ABR9375	BP103880			1.52747	0.0187939	up	8551.05	7669.05	11586.7	9655.98	1.34624	0.957845	1.5961	1.36198
A_73_114591	NM_001014851	CRELD1	cysteine-rich with EGF-like domains 1	1.52305	0.00600894	up	118.35	80.4683	112.537	109.343	-4.67282	-5.60566	-5.07478	-5.05342
ABR9774	NM_001034629	EPHX1	epoxide hydrolase 1, microsomal (xenobiotic)	1.52291	0.0368525	up	3428.46	3448.35	4492.4	4511.1	0.177638	-0.195339	0.295503	0.277583
ABR571	NM_205816	RPS6KB1	ribosomal protein S6 kinase, 70kDa, polypeptide 1	1.51682	0.027134	up	2825.09	3529.3	4523.76	4196.52	-0.0326384	-0.183156	0.236189	0.184069
ABR4523	BE665702			1.51513	0.016342	up	109.734	167.521	220.817	225.951	-4.72975	-4.53602	-4.07395	-4.05892
ABR6259	NM_001076805	FARS2	phenylalanyl-tRNA synthetase 2, mitochondrial	1.51191	0.0444643	up	286.264	231.828	310.14	303.394	-3.3486	-4.09892	-3.61909	-3.59485
ABR6140	BE666992			1.50972	0.00331937	up	48.0205	66.7717	102.248	89.6485	-5.89779	-5.9091	-5.25669	-5.36685
ABR5550	XM_002694879, XM_001256515	PAPD5	similar to PAP-associated domain-containing protein 5 (Topoisomerase-related function protein 4-2) (TRF4-2)	1.50769	0.000168676	up	360.341	462.763	571.138	580.639	-3.01337	-3.07419	-2.733	-2.6538
ABR8209	NM_001040526	CFB	complement factor B	1.50378	0.0484538	up	2493.75	1828.43	2873.43	3411.3	-0.294775	-1.17258	-0.495257	-0.304564
ABR2111	NM_001099107	MDM2	Mdm2 p53 binding protein homolog (mouse)	1.50126	0.0245378	up	705.565	877.346	1510.13	1153.89	-2.02805	-2.16158	-1.45483	-1.67878
ABR2650	AW346103			1.49824	0.00114081	up	65.528	80.4442	87.5623	93.5804	-5.47274	-5.61584	-5.38134	-5.27635
A_73_109109	NM_001076308	RNF115	ring finger protein 115	1.49807	0.0398728	up	433.598	546.415	814.654	695.191	-2.70469	-2.82755	-2.27241	-2.40675
ABR4769	BM480989			1.49474	0.0365138	up	1773.21	2055.24	2392.16	2245.36	-0.816136	-0.953559	-0.675522	-0.682357
ABR1300	NM_001001172	HEY1	hairy/enhancer-of-split related with YRPW motif 1	1.49401	0.0147705	up	237.52	336.719	405.393	362.65	-3.64354	-3.597	-3.29033	-3.40888
ABR6149	BE682311			1.49032	0.0175154	up	103.013	109.729	139.282	149.087	-4.78144	-5.16181	-4.74969	-4.66644
ABR5229	NM_001075922	DDIT4	DNA-damage-inducible transcript 4	1.48876	0.00534413	up	7204.58	8673.93	12754.8	11047.8	1.26971	1.16271	1.61329	1.56818
ABR6393	NM_001034714	C11H2orf42	chromosome 2 open reading frame 42 ortholog	1.48836	0.023745	up	330.842	386.495	623.922	583.11	-3.26504	-3.3528	-2.76833	-2.76216
ABR1748	AY486455	GR-A	alpha-glucocorticoid receptor	1.48229	0.0364904	up	240.386	282.259	457.536	369.865	-3.72263	-3.78487	-3.17519	-3.35446
A_73_120512	NM_001075663	TBX19	T-box 19	1.47948	0.0471779	up	71.5127	82.6066	129.169	110.898	-5.34034	-5.62256	-4.99044	-5.09425
A_73_112464	NM_001075856	PWWP2B	PWWP domain containing 2B	1.47779	0.00413786	up	187.677	215.848	297.527	298.081	-3.9509	-4.17781	-3.66736	-3.60826
A_73_101166	NM_001037468	CDC7	cell division cycle 7 homolog (S. cerevisiae)	1.47726	0.0444054	up	247.425	315.093	393.826	405.913	-3.56897	-3.63208	-3.35644	-3.22535
ABR6447	NM_001015525	TAF6	TAF6 RNA polymerase II, TATA box binding protein (TBP)-associated factor, 80kDa	1.47522	0.00510242	up	91.6506	75.5382	126.556	101.964	-5.04877	-5.68291	-4.99953	-5.17423
ABR3915	BI534857			1.47305	0.00360232	up	92.4748	113.559	175.437	151.589	-4.98061	-5.11425	-4.4356	-4.63944
A_73_117182	BI540060			1.47251	0.030852	up	5467.21	7447.9	7326.15	7418.06	0.844298	0.872429	0.976022	0.956329
ABR3873	AW429989			1.46751	0.0430724	up	107.234	144.674	192.736	172.753	-4.81379	-4.77517	-4.42474	-4.41163
ABR5140	NM_001164031	GPR180	G protein-coupled receptor 180	1.46712	0.0314754	up	179.934	218.252	296.872	297.842	-3.99285	-4.16728	-3.77912	-3.6273
ABR1628	NM_001082424	SLC38A2	solute carrier family 38, member 2	1.46606	0.042464	up	539.989	660.239	944.28	890.541	-2.43127	-2.60401	-2.08027	-2.07375
A_73_110726	NM_001046076	GJC1	gap junction protein, gamma 1, 45kDa	1.46113	0.0101201	up	327.935	391.52	430.803	470.44	-3.16902	-3.33439	-3.11041	-2.95987
A_73_108066	CB455556			1.45658	0.040545	up	166.269	196.276	225.569	237.322	-4.12544	-4.33125	-4.04784	-3.92082
ABR7732	XM_002698717, XM_583551	TACC1	transforming, acidic coiled-coil containing protein 1	1.45568	0.0398444	up	649.729	671.963	1244.57	907.689	-2.21353	-2.56155	-1.73675	-2.0406
A_73_105947	NM_001045961	PRCC	papillary renal cell carcinoma (translocation-associated)	1.45516	0.0471555	up	191.979	215.472	321.299	290.936	-3.91628	-4.18952	-3.57278	-3.67602
ABR5491	XM_001249508	LOC781126	transmembrane and tetratricopeptide repeat containing 2 (predicted)-like	1.45321	0.0493319	up	449.794	572.663	890.171	734.21	-2.69753	-2.79047	-2.17105	-2.36375
ABR459	NM_174427	POLD1	polymerase (DNA directed), delta 1, catalytic subunit 125kDa	1.4529	0.033847	up	452.846	482.946	653.451	582.432	-2.65008	-3.04102	-2.54425	-2.65327
A_73_108002	NM_001046217	ISG20L2	interferon stimulated exonuclease gene 20kDa-like 2	1.45156	0.0333663	up	975.463	963.493	1521.04	1392.54	-1.59276	-2.02285	-1.48679	-1.4681
ABR2616	NM_001046309	BAMBI	BMP and activin membrane-bound inhibitor homolog (Xenopus laevis)	1.44743	0.0490444	up	1407.85	1890.68	2561.57	2235.99	-1.07661	-1.09741	-0.591365	-0.706665
ABR7838	BP111114			1.44367	0.0259288	up	922.916	995.525	1320.82	1297	-1.64527	-1.99626	-1.54197	-1.53461
ABR1424	NM_173930	LHB	luteinizing hormone beta polypeptide	1.44297	0.0176118	up	261.608	169.104	292.898	232.423	-3.57186	-4.52343	-3.72116	-4.00349
A_73_121082	CB449943			1.44199	0.0347107	up	487.273	690.664	747.982	725.551	-2.59069	-2.57183	-2.30579	-2.36186
ABR9111	BP102953			1.44176	0.0495694	up	410.521	507.027	587.415	555.509	-2.8319	-3.02917	-2.7307	-2.79486
ABR6840	XM_001256607, XM_002698232, NM_001191258	FTSJ2	FtsJ homolog 2 (E. coli)	1.44097	0.00947677	up	185.342	212.019	297.22	290.859	-3.95238	-4.19606	-3.66779	-3.61333
ABR6679	NM_001206525	CCDC41	coiled-coil domain containing 41	1.43685	0.0153892	up	401.968	501.066	689.593	614.042	-2.83477	-2.96159	-2.56885	-2.55831
ABR8093	BP111768			1.43229	0.0151895	up	72.8575	104.083	122.028	123.758	-5.4224	-5.26245	-5.09964	-4.90984
A_73_114163	NM_001076395	MEMO1	mediator of cell motility 1	1.42605	0.049891	up	1333.27	1867.94	2562.53	2363.38	-1.31433	-1.07001	-0.59843	-0.632714
ABR7519	BP108541			1.42411	0.0330626	up	315.311	400.036	467.023	442.286	-3.25927	-3.33287	-3.04762	-3.07266
ABR3348	BI539018			1.4224	0.0478384	up	213.814	297.771	384.872	376.302	-3.80524	-3.70029	-3.26331	-3.25229
ABR1999	NM_001166515	ADAMTS5	ADAM metallopeptidase with thrombospondin type 1 motif, 5	1.42176	0.034654	up	185.343	174.969	237.564	215.685	-3.97797	-4.49159	-4.08623	-4.07635
ABR245	NM_174249	BGLAP	bone gamma-carboxyglutamate (gla) protein	1.42017	0.0105358	up	3732.93	3257.56	5227.48	4914.15	0.349877	-0.257913	0.417339	0.320656
ABR8232	BP100256			1.41109	0.0487404	up	59.7459	65.5664	91.1606	90.9499	-5.67466	-5.93329	-5.37427	-5.37992
A_73_110936	NM_001101308	FIZ1	FLT3-interacting zinc finger 1	1.40817	0.0386392	up	941.976	940.499	1320.83	1153.54	-1.62782	-2.08792	-1.5843	-1.68841
ABR7146	BP109750			1.40295	0.0440142	up	511.732	513.358	747.058	658.855	-2.54237	-2.92535	-2.33972	-2.47015
ABR3568	XM_863842	LOC540182	RNA binding motif protein 16-like	1.39597	0.0145246	up	505.318	761.703	973.516	918.525	-2.53344	-2.36191	-1.98241	-1.98154
ABR7522	BP111212			1.39383	0.0327176	up	1374.1	1648.77	2235.77	2074.78	-1.05317	-1.25363	-0.794257	-0.833157
ABR3701	AW486042			1.39316	0.044934	up	98.1925	117.522	162.417	152.568	-4.91363	-5.08571	-4.57749	-4.60325
ABR335	NM_174066	GGCX	gamma-glutamyl carboxylase	1.39247	0.00760411	up	138.575	190.802	236.601	227.82	-4.3855	-4.37473	-4.0554	-4.02623
ABR7938	BP108349			1.38948	0.0490405	up	4499.93	5248.02	6551.79	6418.6	0.646885	0.427537	0.808823	0.80086
ABR5033	BE663695			1.38588	0.0447685	up	870.389	1273.15	1380.57	1417.85	-1.81224	-1.63525	-1.46775	-1.37556
ABR162	NM_174473	TIMP3	TIMP metallopeptidase inhibitor 3	1.38341	0.0127064	up	3087.18	4490.03	5144.33	4992.56	0.0620292	0.163815	0.395709	0.427396
A_73_102501	BE588479			1.38288	0.0229521	up	2076.02	2629.63	3552.99	3243.15	-0.468418	-0.603977	-0.204862	-0.220455
A_73_112660	NM_001205514 , XM_002689220	TMCO6	transmembrane and coiled-coil domains 6	1.37846	0.0342262	up	1410.43	1572.65	1999.08	1856.03	-1.03057	-1.32529	-0.977071	-0.993545
ABR5991	NM_001038035	FAM118A	hypothetical protein LOC505415	1.37846	0.0425421	up	1930.91	2709.33	4364.48	3508.88	-0.781331	-0.557197	0.0599985	-0.134694
ABR2078	BE721073			1.3781	0.0158856	up	64.446	103.562	129.409	130.014	-5.49382	-5.24302	-4.89007	-4.80979
ABR7495	BP110155			1.37795	0.0226588	up	698.993	705.561	899.06	881.54	-2.06325	-2.48273	-2.06921	-2.04356
ABR3046	NM_001172576, XR_082832, XR_083777	OAZ2	ornithine decarboxylase antizyme 2	1.37632	0.0228655	up	1035	1269.32	1620.46	1498.15	-1.45473	-1.63509	-1.23816	-1.25862
ABR8815	XM_002687070, XM_590179	DENND2A	DENN/MADD domain containing 2A	1.37224	0.0332058	up	2367.73	3663.1	3384.29	3942.05	-0.272112	-0.100706	-0.148885	0.108083
ABR7544	BP110609			1.37162	0.0394138	up	361.2	441.555	559.575	522.415	-2.99343	-3.13988	-2.74506	-2.80095
ABR6932	BI535737			1.37123	0.0323775	up	107.841	139.137	234.351	200.612	-4.76327	-4.81316	-4.05589	-4.22137
ABR3308	BI535507			1.36862	0.0169289	up	177.264	271.199	342.581	332.572	-4.06928	-3.84994	-3.60699	-3.46325
ABR3443	NM_001033989	NLN	neurolysin (metallopeptidase M3 family)	1.36846	0.0365537	up	111.217	159.262	223.157	202.021	-4.74267	-4.6362	-4.17471	-4.21882
ABR7198	BP111962			1.368	0.0125205	up	102.099	108.875	141.882	133.197	-4.81529	-5.18611	-4.73083	-4.75453
ABR1201	NM_173993	ARNT	aryl hydrocarbon receptor nuclear translocator	1.3649	0.0399577	up	204.943	247.534	361.275	317.59	-3.8485	-4.00967	-3.60602	-3.56299
ABR5051	BE664084			1.36408	0.00829502	up	69.6754	89.9993	121.253	96.8653	-5.36999	-5.46374	-5.30529	-5.29483
ABR4145	BI535901			1.36352	0.0159098	up	5476.1	8515.5	10092.2	10301	0.85448	1.08299	1.41864	1.49654
ABR5956	XM_002693040, NM_001205610	ABCC8	ATP-binding cassette, sub-family C (CFTR/MRP), member 8	1.36295	0.0114863	up	1409.74	1291.88	1623.44	1545.8	-1.03005	-1.59557	-1.21015	-1.22269
A_73_102491	NM_001184724, NM_001034287	TM4SF18	transmembrane 4 L six family member 18	1.36208	0.00987631	up	2482.25	3292.5	3546.08	3627.36	-0.244051	-0.268546	-0.0643755	0.00212944
A_73_117867	CB465587			1.36172	0.035333	up	284.914	358.529	408.702	409.373	-3.34939	-3.47468	-3.2195	-3.16778
ABR7557	NM_001101170	SOBP	sine oculis binding protein homolog (Drosophila)	1.36028	0.0331122	up	474.639	572.349	712.82	721.267	-2.61797	-2.78827	-2.48756	-2.40049
ABR3667	NM_001123033	ARHGEF12	Rho guanine nucleotide exchange factor (GEF) 12	1.35938	0.0374594	up	5937.09	8931.37	10644.5	10171	1.02842	1.15275	1.50355	1.47597
A_73_113340	NM_001075737	CUEDC2	CUE domain containing 2	1.35835	0.024223	up	3286.6	4115.8	5510.54	5192.45	0.176492	0.0556679	0.500139	0.477055
A_73_115942	XM_001788297, XM_002707711	SOS2	son of sevenless homolog 2 (Drosophila)	1.35748	0.0206639	up	545.145	723.211	809.396	753.286	-2.44973	-2.43285	-2.24513	-2.25044
A_73_111637	CB533998			1.35381	0.0202935	up	1395.42	1649.34	2190.06	1982.48	-1.02849	-1.2705	-0.888365	-0.920967
A_73_113988	NM_001075919	XAB2	XPA binding protein 2	1.3536	0.047766	up	2785.25	3000.81	3692.7	3607.09	-0.0577732	-0.408753	-0.0390838	-0.0420601
ABR3238	BE722987			1.3526	0.0294498	up	77.9389	68.7794	97.9702	80.2925	-5.21127	-5.82503	-5.32135	-5.52451
ABR8603	NM_001077135	TMCC2	transmembrane and coiled-coil domain family 2	1.35048	0.0439132	up	669.207	879.901	1015.61	926.871	-2.134	-2.18477	-1.84599	-1.97439
A_73_103251	XM_002685785, XM_582024	HSPG2	heparan sulfate proteoglycan 2	1.34955	0.0149805	up	23156.1	24300	27186.3	26387.1	3.02566	2.61073	2.82346	2.84459
ABR6801	BE722219			1.3483	0.0402251	up	381.463	570.767	756.016	656.636	-2.94122	-2.80835	-2.36161	-2.48528
ABR6632	BE665803			1.34298	0.00862286	up	322.506	459.161	621.107	579.717	-3.19034	-3.08687	-2.66332	-2.65043
ABR541	NM_174347	HYAL2	hyaluronoglucosaminidase 2	1.34145	0.011157	up	15309.1	16491.5	21413.7	21818.3	2.43329	2.00865	2.53152	2.56658
ABR6504	XM_001787979, XM_002691658	GPSM1	G-protein signaling modulator 1	1.3408	0.0367128	up	738.73	532.866	786.652	687.391	-1.98316	-2.8746	-2.2814	-2.3934
A_73_102864	NM_001077865	CSTF1	cleavage stimulation factor, 3' pre-RNA, subunit 1, 50kDa	1.33981	0.0499667	up	243.407	325.085	389.455	369.859	-3.5871	-3.61924	-3.36079	-3.29806
A_73_111986	BM257534			1.33826	0.0115795	up	779.418	1128.94	1389.14	1397.86	-1.87696	-1.79653	-1.42017	-1.37836
ABR5182	BE236992			1.33696	0.0101199	up	288.09	337.531	510.663	428.632	-3.30062	-3.55671	-3.01399	-3.11449
ABR5982	XM_002694684, XM_606519	SCARF2	scavenger receptor class F, member 2	1.33564	0.0230451	up	2309.56	2428.42	2954.43	2811.76	-0.329438	-0.703606	-0.39202	-0.418559
ABR2609	BE685244			1.33494	0.00895049	up	421.977	349.228	451.228	439.99	-2.7774	-3.47077	-3.04247	-3.05862
A_73_108797	NM_001014908	TRAFD1	TRAF-type zinc finger domain containing 1	1.33389	0.0422417	up	7965.52	7900.7	11348.4	11501	1.47159	1.00484	1.53808	1.50552
ABR4487	NM_001206215, XM_002691465	NCOA1	nuclear receptor coactivator 1	1.3329	0.0227905	up	5510.77	7760.36	8961.63	8481.11	0.886144	0.964723	1.29167	1.23235
A_73_120642	XM_002694674, XM_870153	ADORA2A	adenosine A2a receptor	1.33223	0.0464964	up	368.553	453.384	517.245	456.72	-2.94084	-3.09917	-2.82561	-2.97732
ABR835	NM_001001133	EIF2C3	eukaryotic translation initiation factor 2C, 3	1.33128	0.00685307	up	1177.75	1458.36	1809.62	1595.62	-1.27126	-1.43273	-1.10466	-1.20037
ABR4002	BI538733			1.33054	0.0308704	up	310.012	361.662	463.659	412.26	-3.19713	-3.47282	-3.04153	-3.12237
A_73_106303	AV598564			1.33029	0.0466621	up	9422.63	12754.1	13747.9	13845.8	1.69681	1.69629	1.90092	1.9396
A_73_119337	CB172743			1.32878	0.042527	up	2801.2	3612.83	4324.7	4083.74	-0.0404472	-0.155227	0.186801	0.167896
ABR4284	BI538369			1.3278	0.0233495	up	837.002	1040.27	1254.19	1152.17	-1.77405	-1.94945	-1.60376	-1.64449
ABR7138	NM_001105466	SNTB2	syntrophin, beta 2 (dystrophin-associated protein A1, 59kDa, basic component 2)	1.32689	0.0467625	up	13118.4	18135.8	18112.9	18810.6	2.18109	2.17243	2.29219	2.36952
A_73_101719	NM_001038544	GAMT	guanidinoacetate N-methyltransferase	1.32534	0.0387841	up	2762.01	3524.73	3762.82	3786.77	-0.0758804	-0.184614	0.0338696	0.0809364
A_73_116415	CB424353			1.32481	0.0464971	up	430.836	599.258	731.475	682.289	-2.77154	-2.70577	-2.38693	-2.4129
ABR2898	BE666500			1.32466	0.0457881	up	172.447	168.047	208.32	195.977	-4.04519	-4.54129	-4.195	-4.20818
A_73_105566	CB165926			1.32445	0.0366738	up	521.634	658.961	748.714	690.748	-2.48815	-2.58176	-2.30383	-2.38457
ABR1786	NM_001105329	CSNK1G3	casein kinase 1, gamma 3	1.32343	0.0189386	up	112.04	174.576	220.125	220.508	-4.7598	-4.49564	-4.21282	-4.05241
A_73_119145	BI537159			1.31928	0.0014327	up	431.581	535.334	718.762	596.3	-2.73988	-2.88603	-2.38956	-2.58435
A_73_117218	XM_002693439, XM_867197	FCHSD2	FCH and double SH3 domains 2	1.31774	0.0223311	up	3164.88	4427.77	5254.65	4768.68	0.155803	0.164021	0.523844	0.382678
ABR7107	BP112700			1.317	0.0455053	up	243.93	295.047	389.825	364.526	-3.56391	-3.73486	-3.25874	-3.32578
ABR1301	NM_001001171	ATG4A	ATG4 autophagy related 4 homolog A (S. cerevisiae)	1.31499	0.0181337	up	466.55	759.466	916.731	879.736	-2.6759	-2.34814	-2.06833	-2.0417
A_73_112329	XM_604301, XM_002688487	ZNF454	zinc finger protein 454	1.31323	0.00574269	up	292.512	435.288	543.24	490.325	-3.28563	-3.18246	-2.86737	-2.89869
ABR5933	NM_001144077	TNFRSF25	tumor necrosis factor receptor superfamily, member 25	1.3117	0.0278721	up	191.367	163.922	208.701	187.335	-3.89389	-4.56366	-4.19791	-4.25312
ABR4817	XM_002687188, XM_600406	TMTC3	transmembrane and tetratricopeptide repeat containing 3	1.31136	0.00896487	up	257.712	321.094	429.355	399.413	-3.52923	-3.61114	-3.19062	-3.18656
ABR6426	XM_002687049, XM_868297	AGAP3	ArfGAP with GTPase domain, ankyrin repeat and PH domain 3	1.30634	0.0351669	up	398.344	391.854	502.791	555.26	-2.85602	-3.33404	-3.03856	-2.89128
A_73_112083	NM_001046375	PRPF6	PRP6 pre-mRNA processing factor 6 homolog (S. cerevisiae)	1.30474	0.00900028	up	19389.7	20597.5	23995.9	22631.7	2.77542	2.38004	2.68929	2.64958
ABR5218	BE681819			1.30449	0.0166318	up	6059.47	7972.17	8833.56	9037.1	1.06548	1.02666	1.25986	1.34522
ABR7124	BP111988			1.29623	0.0285747	up	95.7262	103.104	125.812	123.247	-4.91506	-5.25435	-4.93362	-4.89008
ABR5065	NM_001080308	USP11	ubiquitin specific peptidase 11	1.28932	0.0350143	up	12932.2	15602	17653.6	16833.3	2.16072	1.96749	2.24416	2.21233
A_73_113584	NM_001038178	C23H6orf136	chromosome 6 open reading frame 136 ortholog	1.28917	0.0170759	up	3307.87	3749.93	4651.88	4114.59	0.182396	-0.0836887	0.342311	0.19123
A_73_100062	NM_001078092	WWOX	WW domain containing oxidoreductase	1.28832	0.0321219	up	1581.65	1796.66	1951.69	1859.59	-0.845754	-1.13797	-0.893856	-0.939733
A_73_113262	NM_001075917	MAPRE3	microtubule-associated protein, RP/EB family, member 3	1.28804	0.00376816	up	2159.14	2277.7	2677.16	2525.91	-0.396228	-0.789428	-0.494424	-0.515666
ABR7764	BP107568			1.28779	0.0238315	up	4161.89	4839.15	6133.39	5685.94	0.556235	0.306835	0.717269	0.656272
ABR8443	XM_002695861, XM_599321	CENPV	centromere protein V	1.28584	0.0326789	up	6176.7	7205.36	9206.64	8158.1	1.10191	0.874098	1.29106	1.17559
A_73_113020	NM_001015573	UBL7	ubiquitin-like 7 (bone marrow stromal cell-derived)	1.28479	0.0479374	up	2956.56	3484.93	4178.51	3894.43	0.0195481	-0.169467	0.164637	0.0985002
ABR734	NM_174272	CHRNE	cholinergic receptor, nicotinic, epsilon	1.2837	0.021724	up	1107.14	1293.07	1649.51	1519.97	-1.37435	-1.6109	-1.16761	-1.24892
ABR9878	NM_001040556	AIFM2	apoptosis-inducing factor, mitochondrion-associated, 2	1.28214	0.0176692	up	1298.86	1838.97	2157.37	2211.4	-1.2332	-1.10223	-0.778344	-0.69792
ABR9879	BP105785			1.28105	0.00480733	up	7131.65	7579.83	8947.4	8322.67	1.33576	0.952507	1.25424	1.21834
A_73_120639	NM_001075310	BCL2L11	BCL2-like 11 (apoptosis facilitator)	1.28091	0.0478095	up	208.741	239.391	306.626	281.729	-3.80126	-4.01455	-3.69016	-3.68103
A_73_107956	CB453187			1.27991	0.0261829	up	182.633	168.756	289.674	196.812	-3.96289	-4.53184	-4.03706	-4.18778
ABR798	NM_174727	MYH7	myosin, heavy chain 7, cardiac muscle, beta	1.27737	0.0430095	up	147.897	130.511	156.585	144.329	-4.30429	-4.91349	-4.55025	-4.64216
ABR2859	AW358984			1.27711	0.0425134	up	468.445	591.489	757.491	628.192	-2.6118	-2.7373	-2.32601	-2.5233
ABR6300	BI535794			1.27411	0.0389698	up	361.392	352.076	523.37	447.702	-2.9701	-3.46715	-2.88329	-3.01845
ABR5647	NM_001098026	INTS5	integrator complex subunit 5	1.27195	0.00566447	up	157.448	133.823	156.281	147.492	-4.33418	-4.85501	-4.58654	-4.59883
A_73_107824	NM_001046276	DNAJC17	DnaJ (Hsp40) homolog, subfamily C, member 17	1.27149	0.0229957	up	2065.74	2301.59	2833.29	2725.45	-0.476991	-0.762094	-0.424749	-0.434321
A_73_113509	NM_001076938	TBC1D19	TBC1 domain family, member 19	1.27011	0.0329965	up	117.313	151.777	174.824	159.648	-4.63395	-4.69115	-4.68313	-4.49542
A_73_108969	NM_001081525	IFT81	intraflagellar transport 81 homolog (Chlamydomonas)	1.26842	0.00125462	up	1057.85	1362	1674.81	1457.25	-1.45962	-1.52232	-1.23019	-1.30386
A_73_110193	NM_001080268	U2AF1	U2 small nuclear RNA auxiliary factor 1	1.26733	0.0424653	up	36858.5	48174.9	49710.1	51811.5	3.66959	3.604	3.75209	3.83473
A_73_118269	NM_001080319	MGC151975	UPF0526 protein	1.26458	0.00951695	up	1310.12	1561.65	1875.51	1595.72	-1.14418	-1.32909	-1.05799	-1.19499
A_73_118761	NM_001014943	ARL15	ADP-ribosylation factor-like 15	1.26456	0.0248426	up	168.085	224.142	279.22	248.574	-4.08862	-4.1388	-3.77928	-3.85445
A_73_112694	NM_001075578	C22H3ORF19	chromosome 3 open reading frame 19 ortholog	1.26286	0.0210574	up	4888.09	6035.41	6505.42	6457.23	0.764126	0.622381	0.840643	0.858464
ABR6476	XM_002688932, XM_590284	MPND	MPN domain containing	1.2621	0.0117612	up	224.555	299.446	384.527	325.159	-3.71861	-3.71407	-3.29884	-3.45413
ABR5464	BE664351			1.25892	0.0210417	up	1135.97	1309.06	1435.1	1423.25	-1.33596	-1.58577	-1.41087	-1.33905
ABR9235	BP103400			1.25867	0.0409408	up	874.688	989.357	1129.72	1026.05	-1.73855	-1.98145	-1.78209	-1.80349
ABR7573	XM_001788355, XM_002691007	YLPM1	YLP motif containing 1	1.25843	0.00433973	up	4946.28	6902.32	8037.21	7430.57	0.785682	0.819479	1.10312	1.03356
ABR3164	AW429964			1.25816	0.0371998	up	7625.55	9814.79	11851.6	10994.5	1.41744	1.31266	1.6496	1.6189
ABR2680	AW485435			1.25641	0.0443855	up	214.808	414.263	440.217	416.329	-3.93888	-3.30929	-3.11435	-3.1977
A_73_113243	NM_001076206	KRT81	keratin 81	1.25461	0.0345948	up	2498.86	2618.7	2717.87	2779.98	-0.17193	-0.59014	-0.446934	-0.368206
ABR6044	NM_001167897	GORAB	golgin, RAB6-interacting	1.2543	0.0435654	up	1057.99	1684.11	2001.96	1869.54	-1.44995	-1.24835	-0.936083	-0.973823
ABR2080	NM_001079782	METT5D1	methyltransferase 5 domain containing 1	1.25403	0.0156108	up	485.108	637.027	761.933	694.893	-2.54574	-2.62037	-2.35616	-2.38498
A_73_105985	NM_001078078	PMEPA1	prostate transmembrane protein, androgen induced 1	1.25131	0.0290734	up	10685.1	9425.91	11178.6	11061.7	1.91417	1.27882	1.55418	1.60729
A_73_103487	CB422083			1.2461	0.04921	up	2161.61	2730.94	3210.52	3171.18	-0.405236	-0.541968	-0.223037	-0.182195
ABR9050	BP102725			1.2452	0.0293256	up	1227.56	1445.36	1490.97	1523.37	-1.21036	-1.4322	-1.32148	-1.2389
ABR7506	BP110275			1.24507	0.0244067	up	2044.27	2363.44	3194.15	2773.89	-0.479252	-0.72208	-0.287222	-0.383822
ABR6792	BE237496			1.24261	0.0319161	up	227.85	249.209	268.218	279.672	-3.62603	-3.96116	-3.77714	-3.68214
A_73_114553	XM_001790146, XM_002688092	TET2	tet oncogene family member 2	1.24164	0.035678	up	7094.44	10001.3	11411.2	10959.4	1.26108	1.30947	1.61989	1.58828
ABR5682	NM_001035504	VPS28	vacuolar protein sorting 28 homolog (S. cerevisiae)	1.24161	0.0399734	up	10285	11743.9	13501.4	12637.8	1.82903	1.57845	1.87331	1.81028
ABR4915	BE722182			1.24118	0.00699848	up	1456.23	1744.86	2034.02	1993.06	-0.957687	-1.16988	-0.930629	-0.864366
A_73_116431	NM_001034477	ARFIP2	ADP-ribosylation factor interacting protein 2	1.23988	0.00609663	up	3799.5	5240.95	6178.59	5812.33	0.324375	0.428303	0.729225	0.685964
ABR5622	BE682575			1.23898	0.0457489	up	119.598	142.077	175.782	157.047	-4.56939	-4.7901	-4.45627	-4.53837
ABR9133	NM_001076495	KDELR1	KDEL (Lys-Asp-Glu-Leu) endoplasmic reticulum protein retention receptor 1	1.23595	0.0266267	up	19183	22273	22175.8	23435.7	2.75598	2.50115	2.60106	2.71329
ABR6117	XR_028784	LOC530597	hypothetical LOC530597	1.23408	0.020544	up	155.178	156.523	208.677	191.238	-4.20903	-4.65308	-4.19732	-4.23644
ABR7654	NM_001046063	SERPINH1	serpin peptidase inhibitor, clade H (heat shock protein 47), member 1, (collagen binding protein 1)	1.23266	0.0424616	up	18180.8	22687.1	25977.5	27605	2.63065	2.50615	2.67873	2.84457
ABR3734	XM_002698418, XM_001787844	LOC616788	similar to growth inhibition and differentiation related protein 86	1.23202	0.0126818	up	155.781	230.87	287.415	244.899	-4.24727	-4.08638	-3.84733	-3.90898
A_73_107813	NM_001046063	SERPINH1	serpin peptidase inhibitor, clade H (heat shock protein 47), member 1, (collagen binding protein 1)	1.22902	0.0469212	up	17630.2	22656.7	25640.3	26972.8	2.56314	2.51073	2.65868	2.82267
ABR967	NM_177521	SULT1A1	sulfotransferase family, cytosolic, 1A, phenol-preferring, member 1	1.22498	0.0166444	up	13015.2	15724.4	17360	18840.4	2.1741	2.01632	2.25313	2.39268
ABR173	NM_175777	GNB1	guanine nucleotide binding protein (G protein), beta polypeptide 1	1.22356	0.0394213	up	12600.9	15235.8	17514.5	16918.4	2.14088	1.9473	2.24265	2.22821
ABR8258	NM_001192137, XM_002698217, XM_583735	TRRAP	transformation/transcription domain-associated protein	1.22067	0.0161563	up	5154.33	7003.39	7843.87	7300.2	0.807758	0.83218	1.05582	1.01493
ABR3174	BI538500			1.22063	0.0480595	up	511.721	778.077	794.086	779.488	-2.57123	-2.34969	-2.24926	-2.21255
A_73_106745	NM_001034506	SPSB3	splA/ryanodine receptor domain and SOCS box containing 3	1.2201	0.0104846	up	23094.8	28981	30140.4	30266	2.97699	2.88231	3.04773	3.09276
ABR8131	BP112602			1.21985	0.0384984	up	88456.8	106985	114707	110696	4.95939	4.77115	4.97543	4.96292
A_73_119482	NM_001102049	MAGEF1	melanoma antigen family F, 1	1.21881	0.00750567	up	2225.86	2770.32	3106.56	2789.2	-0.37983	-0.498842	-0.260382	-0.350087
ABR6074	NM_001195829	FAM173A	family with sequence similarity 173, member A	1.21842	0.0131021	up	9096.58	9973.05	12109.5	11002.1	1.66042	1.34487	1.70895	1.61264
ABR6000	NM_001097993	ZC3H10	zinc finger CCCH-type containing 10	1.21753	0.0200302	up	780.373	1002.99	1129.37	1055.23	-1.86244	-1.97852	-1.73123	-1.77625
A_73_113065	AU276080			1.21742	0.0248904	up	4280.08	4892.96	5914.38	5158.99	0.594143	0.306576	0.637549	0.515997
A_73_107402	NM_001037462	LEPROTL1	leptin receptor overlapping transcript-like 1	1.21459	0.00365458	up	379.189	420.355	583.115	504.01	-2.9396	-3.22202	-2.76422	-2.85125
ABR6856	NM_001034325	P33MONOX	hypothetical LOC508617	1.21412	0.000739651	up	1995.7	2426.47	2725.47	2654.85	-0.543351	-0.676843	-0.497228	-0.438618
A_73_117871	EE936384			1.21178	0.0462976	up	289.075	290.92	322.987	320.116	-3.29773	-3.76274	-3.50717	-3.47415
ABR2347	NM_001103277	CNOT2	CCR4-NOT transcription complex, subunit 2	1.20784	0.0474179	up	4629.37	6193.94	6551.97	6559.81	0.705065	0.64533	0.820409	0.860603
ABR5289	XM_870378, XM_002685176	CAPN7	calpain 7	1.20684	0.0330503	up	3951.82	5485.42	6352.11	6107.7	0.47693	0.497889	0.699913	0.769711
ABR9471	NM_001046471	CDC42EP4	CDC42 effector protein (Rho GTPase binding) 4	1.20652	0.0401319	up	15504.9	18570.4	21070.2	20653.8	2.4197	2.25048	2.50858	2.51472
ABR2733	XM_613184, NM_001191395, XM_002684454, XM_002696101, XM_002696102	DDX5	DEAD (Asp-Glu-Ala-Asp) box polypeptide 5	1.20484	0.0498376	up	91597.3	121254	117880	121786	4.97241	4.94196	4.97805	5.10147
ABR3999	BE237466			1.20359	0.0272715	up	1141.32	1525.03	1795.81	1659.74	-1.31787	-1.38316	-1.09608	-1.11967
ABR2102	NM_001193036, XM_866124, XM_002701075, XM_002692367, XM_002692368	MCM8	minichromosome maintenance complex component 8	1.1989	0.0303766	up	127.045	167.374	186.045	174.937	-4.51377	-4.55764	-4.38732	-4.35903
ABR6895	XM_002686551, XM_589552	MAP7D1	MAP7 domain containing 1	1.19731	0.0469091	up	8588.11	11012.5	10892	10944.9	1.59694	1.47983	1.54137	1.60763
A_73_113498	BE663381			1.19551	0.0291215	up	138.546	141.502	152.601	149.021	-4.36968	-4.79481	-4.64073	-4.57219
ABR4200	NM_001075655	ILKAP	integrin-linked kinase-associated serine/threonine phosphatase	1.19546	0.00914803	up	26268	32860.2	36628.7	35264.8	3.19637	3.07036	3.31161	3.30794
ABR8350	NM_001099026	MIER2	mesoderm induction early response 1, family member 2	1.19504	0.0205751	up	2313.77	2658.72	2724.95	2730.21	-0.293772	-0.559754	-0.436987	-0.390371
ABR6482	BI538423			1.19297	0.0465858	up	249.152	280.648	325.317	301.895	-3.5049	-3.81026	-3.56982	-3.582
ABR269	NM_174689	ARF4	ADP-ribosylation factor 4	1.19142	0.0467047	up	2657.95	3613.84	3582.87	3695.87	-0.0894784	-0.129827	-0.0408904	0.0563706
A_73_116975	NM_001099372	UBE2I	ubiquitin-conjugating enzyme E2I (UBC9 homolog, yeast)	1.18812	0.0263297	up	42416.7	56948.8	62046.2	59822.2	3.88469	3.84563	4.05094	4.07032
ABR1076	NM_174584	PRKACA	protein kinase, cAMP-dependent, catalytic, alpha	1.1878	0.0306609	up	4651.35	5599.2	5579.62	5941.16	0.71074	0.508473	0.558441	0.710039
ABR4394	NM_001101877	GIGYF2	GRB10 interacting GYF protein 2	1.18587	0.0433685	up	388.736	457.015	576.709	519.081	-2.89946	-3.08942	-2.78975	-2.80289
A_73_108339	NM_001075460	HDAC10	histone deacetylase 10	1.18541	0.0222653	up	6828.36	6253.79	7362.01	7082.37	1.2473	0.679749	0.997418	0.968424
ABR9808	NM_001075522	FAM127A	family with sequence similarity 127, member A	1.18468	0.0441021	up	11742.8	13867.4	15350.3	14507.3	1.99983	1.82374	2.05708	2.0316
A_73_113635	NM_001076438	VAMP4	vesicle-associated membrane protein 4	1.18366	0.0292572	up	1958.21	2961.4	3455.74	3336.14	-0.631594	-0.429978	-0.135994	-0.126243
A_73_120703	CB467199			1.1775	0.0218503	up	375.243	358.859	410.909	411.08	-2.92171	-3.4339	-3.16276	-3.17893
ABR6555	AW479520			1.17546	0.00774345	up	5776.7	5862.2	6508.68	6183.95	1.01755	0.58872	0.813224	0.782365
ABR10021	NM_001081605	MTMR3	myotubularin related protein 3	1.17278	0.0473124	up	6775.86	8654.54	8794.81	8653.82	1.24498	1.12759	1.2337	1.27486
A_73_114690	NM_001034808	B3GNT1	UDP-GlcNAc:betaGal beta-1,3-N-acetylglucosaminyltransferase 1	1.16757	0.0174289	up	4374.4	5700.97	5557.18	5505.04	0.599177	0.535442	0.575212	0.622466
ABR3319	BE667437			1.16229	0.0373457	up	1904.6	2260.8	2868.46	2533.58	-0.594662	-0.79362	-0.502427	-0.565125
A_73_106497	NM_001040564	SERTAD1	SERTA domain containing 1	1.16113	0.0206436	up	11336.4	14542.8	16610.5	15925.5	1.99867	1.8959	2.19404	2.16277
A_73_103536	NM_001076313	IDH3G	isocitrate dehydrogenase 3 (NAD+) gamma	1.16105	0.0310143	up	1382.06	1552.26	1957.97	1777.63	-1.06078	-1.32849	-0.967494	-1.02853
ABR8488	NM_001083466	HNRNPUL1	heterogeneous nuclear ribonucleoprotein U-like 1	1.15996	0.0358787	up	35558.6	43228	43653	42595.5	3.63713	3.45939	3.57659	3.58167
ABR3364	BI537958			1.15536	0.0322716	up	8875.07	12287.9	11199.6	12137.7	1.64127	1.63728	1.45092	1.75476
ABR155	NM_174504	ATP6V1A	ATPase, H+ transporting, lysosomal 70kDa, V1 subunit A	1.15254	0.0445976	up	4171.6	5903.26	5975.31	6014.46	0.530412	0.587568	0.676852	0.736228
A_73_118299	NM_001075439	CNPY3	canopy 3 homolog (zebrafish)	1.15174	0.0084554	up	3939.68	4273.71	4587.45	4401.86	0.469999	0.131154	0.300329	0.294893
A_73_111583	NM_001046138	RHOC	ras homolog gene family, member C	1.14936	0.048248	up	22537.5	26791.9	26208.8	27423.8	2.97391	2.76467	2.81457	2.92863
A_73_115642	NM_001034481	AMZ2	archaelysin family metallopeptidase 2	1.14848	0.0399153	up	10289.4	13726.4	15202	14806.4	1.85708	1.79988	2.02861	2.03008
A_73_110440	NM_001192056, XM_002687863, XM_002687864, XM_002704219, XM_581544	USP5	ubiquitin specific peptidase 5 (isopeptidase T)	1.1429	0.0351852	up	4663.73	5199.83	5363.32	5313.78	0.712577	0.413957	0.538317	0.563887
A_73_102114	NM_001040556	AIFM2	apoptosis-inducing factor, mitochondrion-associated, 2	1.13817	0.0120353	up	571.023	674.226	798.191	775.313	-2.34187	-2.53668	-2.2241	-2.20755
A_73_111668	NM_001035368	ZSCAN21	zinc finger and SCAN domain containing 21	1.13636	0.0361045	up	7686.13	10390.9	11176.5	10023	1.42815	1.40896	1.60997	1.48629
ABR7692	NM_001083466	HNRNPUL1	heterogeneous nuclear ribonucleoprotein U-like 1	1.12154	0.0391568	up	23797.4	31221.1	30354.1	29481.7	3.05798	2.9955	3.03567	3.05692
ABR10066	BP106546			1.12132	0.0280299	up	1894.47	2460.9	2872.4	2692.88	-0.584427	-0.692978	-0.358535	-0.416472
A_73_115219	XM_001250879, XM_002697002	ARHGEF3	Rho guanine nucleotide exchange factor (GEF) 3	1.11877	0.0360805	up	1292.39	1953.19	1911.26	1873.28	-1.22442	-1.02675	-0.968002	-0.956172
ABR7470	NM_001035381	SLC39A1	solute carrier family 39 (zinc transporter), member 1	1.11554	0.0184833	up	11634	15701.3	15698.6	15755.3	2.03714	1.97056	2.07505	2.13093
A_73_103999	BF041736			1.11079	0.0103692	up	18036.3	27184.3	28514.1	27071.6	2.67098	2.79002	2.94248	2.92919
A_73_102650	NM_001075625	C13H20ORF43	chromosome 20 open reading frame 43 ortholog	1.10756	0.0290734	up	2379.13	3033.16	3150.94	2975.24	-0.255833	-0.364297	-0.24308	-0.25989
A_73_112903	AV592301			1.09077	0.0431413	up	4603.99	6396.76	7195.85	6273.15	0.620731	0.689631	0.936789	0.771213
ABR3264	NM_001046145	SLC25A14	solute carrier family 25 (mitochondrial carrier, brain), member 14	1.07059	0.0101215	up	122.996	207.685	221.386	205.281	-4.6489	-4.25162	-4.11264	-4.12023
ABR3709	XM_002690739, NM_001205648	SLC39A2	solute carrier family 39 (zinc transporter), member 2	2.7138	0.0110575	down	24105.2	35811.7	14387.4	18642.4	2.97771	3.09168	1.85985	2.15922
ABR2526	BE667896			2.26494	0.0326728	down	5185.36	8349.36	3282.84	3727.86	0.722546	1.08364	-0.231336	-0.0167662
ABR3354	XM_002687754, XM_612103	PLEKHA5	pleckstrin homology domain containing, family A member 5	2.18102	0.0181424	down	1609.49	2914.34	1204.24	1382.33	-0.892191	-0.4523	-1.84293	-1.46094
A_73_100069	CB446516			2.17905	0.0494877	down	1021.23	1628.45	1128.64	1066.82	-1.86053	-1.42448	-2.12424	-2.10687
A_73_108692	BF653635			2.15953	0.0105868	down	4829.3	8905.69	5219.29	5432.85	0.521835	1.17824	0.336043	0.42685
A_73_101624	NM_001077962	STAC	SH3 and cysteine rich domain	2.03277	0.0456305	down	2132.08	3279.25	1288.11	1285.13	-0.488088	-0.427828	-1.52234	-1.52848
ABR9058	BP102800			1.98967	0.0181969	down	1755.47	2960.35	1364.71	1486.4	-1.01715	-0.433353	-1.51521	-1.39612
ABR9431	NM_001098061	SQLE	squalene epoxidase	1.96008	0.0268076	down	13390.1	20591.2	10008.6	10675.4	2.12065	2.37416	1.39888	1.54079
ABR887	NM_174145	PKP1	plakophilin 1 (ectodermal dysplasia/skin fragility syndrome)	1.93652	0.0304684	down	1996.06	2727.51	1395.39	1496.5	-0.604452	-0.591631	-1.4616	-1.33725
ABR4960	BI538977			1.92704	0.0217966	down	32185.9	44226.5	21483.7	22780	3.3516	3.45603	2.48874	2.57514
A_73_105333	NM_001098938	CYP39A1	cytochrome P450, family 39, subfamily A, polypeptide 1	1.86927	0.0262408	down	65909.8	100288	49118.3	50768.2	4.39949	4.66962	3.69494	3.79013
ABR9448	BP104127			1.8589	0.01036	down	2864.14	4701.87	2485.46	2492.49	-0.0753444	0.26378	-0.576105	-0.511346
ABR379	NM_174489	VLDLR	very low density lipoprotein receptor	1.85511	0.00636574	down	10562.6	15000.1	6948.17	7409.95	1.65942	1.91145	0.887608	1.04508
A_73_108022	NM_001034660	SLC5A11	solute carrier family 5 (sodium/glucose cotransporter), member 11	1.84765	0.00616451	down	144.246	156.973	92.1868	121	-4.5217	-4.67176	-5.46816	-5.29177
ABR7197	BP108000			1.8155	0.0193891	down	72301.8	118080	53316	61567	4.61472	4.90901	3.82786	4.08683
ABR9012	BP102592			1.81256	0.0050245	down	28642.4	60869.4	28097.9	32258.8	3.12658	3.92879	2.90322	3.16397
A_73_102956	NM_001075803	FH	fumarate hydratase	1.80891	0.000998399	down	5526.93	9572.63	5739.98	5806.32	0.83419	1.22058	0.541063	0.650402
ABR9544	NM_001099399	CMTM3	CKLF-like MARVEL transmembrane domain containing 3	1.80476	0.0434302	down	2849.28	4202	2471.48	2243.11	-0.14573	0.0922052	-0.662904	-0.718964
ABR1255	NM_174495	ACVR2B	activin A receptor, type IIB	1.79457	0.0306825	down	100.701	133.443	77.7264	72.4971	-5.0398	-4.92006	-5.61452	-5.6552
A_73_108135	XM_877499	HNF-1b	hepatocyte nuclear factor 1 beta, transcript variant 2	1.78939	0.0359184	down	16183.1	20457.4	12568	11845.5	2.35484	2.36179	1.6892	1.62248
ABR8451	NM_001075467	HOMER2	homer homolog 2 (Drosophila)	1.77399	0.0221177	down	2118.95	3136.95	1898.51	2028.87	-0.468379	-0.320057	-1.00813	-0.948904
ABR7380	BP112060			1.76303	0.00345515	down	15970.1	27693.4	14334.3	13759	2.32343	2.81488	1.86768	1.92738
A_73_117316	CB433408			1.73349	0.0465136	down	86.9665	148.73	88.6709	104.877	-5.16983	-4.80014	-5.60878	-5.16529
ABR3279	NM_001035287	SERPINB8	serpin peptidase inhibitor, clade B (ovalbumin), member 8	1.72809	0.0483087	down	230.588	305.545	180.356	186.791	-3.64076	-3.77935	-4.45394	-4.314
ABR7683	NM_001034315	AHCY	adenosylhomocysteinase	1.72792	0.0468387	down	12719.4	20827.5	12242.2	11386.7	2.14051	2.34816	1.62982	1.62403
ABR5135	BE683181			1.70315	0.0398388	down	3660.99	5556.42	3008.39	3119.68	0.298681	0.463615	-0.319862	-0.253274
ABR413	NM_174459	SEPP1	selenoprotein P, plasma, 1	1.70308	0.0215469	down	114677	209061	114181	122510	5.2334	5.74193	4.9427	5.07786
ABR9700	NM_001035050	VTN	vitronectin	1.68218	0.0299797	down	3416.84	4809.56	2165.12	2761.33	0.234074	0.287913	-0.774275	-0.398907
ABR3026	NM_001034582	WARS2	tryptophanyl tRNA synthetase 2, mitochondrial	1.67975	0.0466051	down	809.759	1444.34	767.359	810.462	-1.82292	-1.5167	-2.28203	-2.12706
ABR1857	XM_592551, XM_002688859	FCER2	Fc fragment of IgE, low affinity II, receptor for (CD23)	1.67551	0.0387925	down	83.2071	138.813	73.4522	77.0326	-5.13006	-4.85144	-5.72985	-5.54053
ABR395	NM_181810	RNASE1	ribonuclease, RNase A family, 1 (pancreatic)	1.67268	0.0457055	down	220.607	375.505	213.813	226.594	-3.73691	-3.41765	-4.14206	-3.98775
ABR4181	BM483564			1.67196	0.0132147	down	1670.98	2156.72	1785.66	1478.16	-0.923167	-0.875468	-1.24528	-1.31962
ABR323	NM_174630	UQCRC2	ubiquinol-cytochrome c reductase core protein II	1.63963	0.0444936	down	8658.15	14199.2	8690.31	9102	1.58534	1.79502	1.2274	1.34959
ABR972	NM_174657	SLC25A3	solute carrier family 25 (mitochondrial carrier; phosphate carrier), member 3	1.61635	0.0371402	down	5600.75	9203.2	5040.61	5924.36	0.893205	1.23032	0.450413	0.72934
ABR6101	NM_001077014	GRN	granulin	1.59471	0.00500603	down	48859	64440.1	38033	38282.8	4.034	4.03142	3.37768	3.4118
ABR31	NM_175701	SMN1	survival motor neuron	1.59035	0.0241132	down	467.199	745.002	452.628	471.522	-2.8574	-2.40176	-3.12399	-2.9399
A_73_110770	NM_001038117	SPICE1	spindle and centriole associated protein 1	1.58145	0.015256	down	322.217	544.31	345.68	315.558	-3.19653	-2.86634	-3.43828	-3.51239
ABR804	NM_174721	PSEN1	presenilin 1	1.55155	0.0363279	down	6034.41	8029.25	5355.26	5260.1	0.97279	1.02587	0.490686	0.496869
A_73_118248	NM_001013004	FDFT1	farnesyl-diphosphate farnesyltransferase 1	1.53822	0.0271391	down	24677.6	36944.5	25322.2	22757.8	2.99529	3.22795	2.74216	2.65159
ABR8650	XM_002686412, XM_589637	LOC512180	similar to Uncharacterized calcium-binding protein KIAA0494	1.52022	0.0496357	down	3396.3	5182.13	3031.14	2990.17	0.206871	0.395671	-0.360888	-0.276478
ABR7215	NM_001076301	APOD	apolipoprotein D	1.50958	0.00262343	down	16064	20104	18792.1	14697.5	2.41799	2.31374	2.11486	1.91303
ABR1581	NM_001013004	FDFT1	farnesyl-diphosphate farnesyltransferase 1	1.4991	0.0374894	down	30037.2	42654.1	30149.1	27134.1	3.34931	3.43112	3.00586	2.90221
ABR1257	NM_174492	YWHAH	tyrosine 3-monooxygenase/tryptophan 5-monooxygenase activation protein, eta polypeptide	1.48991	0.0141172	down	14363.5	22006.2	13215.8	14329.1	2.30058	2.47525	1.84572	2.0094
ABR1262	NM_176611	UPK1A	uroplakin 1A	1.48271	0.037959	down	288.126	360.878	217.829	269.933	-3.3403	-3.42963	-4.07427	-3.886
ABR6043	NM_001076184	PAK4	p21 protein (Cdc42/Rac)-activated kinase 4	1.47407	0.029633	down	241.928	371.842	207.698	217.543	-3.58104	-3.40984	-4.16558	-4.02989
ABR8903	BP102234			1.47038	0.00448629	down	2804.91	4266.57	2725.54	2696.99	-0.0531185	0.117604	-0.432286	-0.389342
A_73_104379	NM_001078074	VAV1	vav 1 guanine nucleotide exchange factor	1.46782	0.016917	down	5859.05	8176.45	4974.83	5483.15	0.918941	0.988298	0.34065	0.509516
A_73_113220	CB165266			1.4677	0.04754	down	16483.6	23440	15315.8	14832.3	2.48014	2.54557	2.02447	2.05282
A_73_120205	NM_001024561	C8H9orf91	transmembrane protein C9orf91 homolog	1.45991	0.00181721	down	3691.48	5027.25	2838.91	3070.81	0.369288	0.352385	-0.351734	-0.200038
A_73_107876	NM_001045888	PCOLCE	procollagen C-endopeptidase enhancer	1.45909	0.041567	down	3465.4	4741.74	3605.91	3260.21	0.162089	0.214092	-0.203513	-0.190468
A_73_105611	CB220965			1.44035	0.023504	down	9658.49	13196.9	8567.08	9556.29	1.67632	1.71051	1.22141	1.36299
ABR1966	NM_001097566	GARS	glycyl-tRNA synthetase	1.43648	0.0492451	down	13581.7	20918.5	14309.4	14292.3	2.22487	2.37244	1.94206	1.99391
ABR7700	BP111904			1.43561	0.0450069	down	3233.55	4396.62	2887.16	2965.05	0.18221	0.172283	-0.359772	-0.279801
A_73_102835	NM_001038673	ARPM1	actin related protein M1	1.40471	0.0407689	down	1019.67	1545.52	929.822	964.729	-1.48356	-1.36683	-1.98549	-1.88042
A_73_114981	NM_001078006	GPHN	gephyrin	1.38758	0.0296514	down	2895.23	3975.2	2868.63	2683.84	-0.0348338	0.0122715	-0.396077	-0.418556
A_73_108035	CB535766			1.37842	0.0221059	down	4342.76	6711.62	4546.43	4624.75	0.582946	0.752163	0.324641	0.390113
A_73_101883	NM_001075553	ALKBH4	alkB, alkylation repair homolog 4 (E. coli)	1.37702	0.018844	down	15863.5	20037.5	15346	15044.1	2.46169	2.3395	2.06077	2.05417
ABR125	NM_174669	SERPINE2	serpin peptidase inhibitor, clade E (nexin, plasminogen activator inhibitor type 1), member 2	1.3676	0.0132111	down	33178.1	42985	30096.9	26409.6	3.43243	3.38985	2.9934	2.81714
A_73_118487	NM_001080327	TTC35	tetratricopeptide repeat domain 35	1.36674	0.042085	down	3119.99	4644.77	3312.07	3275.64	0.108897	0.232293	-0.160335	-0.119887
ABR8980	NM_001079595	MRPS30	mitochondrial ribosomal protein S30	1.35919	0.0111434	down	611.649	1006.69	657.81	695.056	-2.31343	-2.02535	-2.59358	-2.36342
A_73_102377	BI975668			1.35847	0.0189179	down	3906.03	6081.69	4512.92	4340.68	0.438109	0.637663	0.297916	0.270515
A_73_119015	NM_001076144	POLR1D	polymerase (RNA) I polypeptide D, 16kDa	1.35575	0.0150669	down	22092.9	29204.6	20282.7	19889.2	2.92457	2.88979	2.4794	2.47428
ABR5152	BE684229			1.35436	0.044358	down	1294.85	1926.16	1341.13	1354.19	-1.1892	-1.05063	-1.47828	-1.42012
ABR3365	NM_001034247	GADD45A	growth arrest and DNA-damage-inducible, alpha	1.35409	0.036071	down	17531.8	27787.7	20560.5	20029.4	2.50911	2.80476	2.45217	2.46213
A_73_109349	NM_001040601	RSU1	Ras suppressor protein 1	1.35291	0.0463846	down	181.749	290.267	207.468	205.283	-3.96367	-3.79117	-4.1658	-4.12506
A_73_100749	NM_001045982	ACYP1	acylphosphatase 1, erythrocyte (common) type	1.35264	0.0394969	down	133.5	196.062	144.775	138.311	-4.47012	-4.34961	-4.72676	-4.68744
ABR343	NM_174032	CTSL2	cathepsin L2	1.34983	0.0193273	down	20053.1	29265.4	19977.6	20432.1	2.7972	2.90412	2.41291	2.51604
ABR1376	NM_174469	TACR2	tachykinin receptor 2	1.34794	0.036884	down	133.054	190.23	176.739	154.285	-4.44755	-4.39481	-4.43202	-4.61843
ABR2341	NM_001034779	MAPKAPK3	mitogen-activated protein kinase-activated protein kinase 3	1.34427	0.0391668	down	4927.57	6842.65	4776.57	4755.43	0.746109	0.798314	0.385108	0.409765
A_73_113422	NM_001038516	VBP1	von Hippel-Lindau binding protein 1	1.34322	0.00767448	down	1340.04	2223.46	1642.18	1663.23	-1.18262	-0.827003	-1.23691	-1.10329
A_73_102410	NM_001075547	SCRN3	secernin 3	1.3432	0.015501	down	182.988	287.765	237.087	202.843	-4.01183	-3.81295	-4.06554	-4.15467
A_73_114794	NM_001076147	SPRY2	sprouty homolog 2 (Drosophila)	1.33489	0.0241793	down	5696.23	7309.53	5603.75	5285.7	0.95462	0.897891	0.583518	0.529958
ABR1217	NM_001033615	CTSS	cathepsin S	1.32801	0.0180582	down	8664.71	13102.8	9918.88	9821.57	1.5659	1.72836	1.39571	1.43286
ABR7208	NM_001034232	CD53	CD53 molecule	1.32717	0.0197514	down	346.937	460.693	327.034	342.399	-3.08379	-3.12174	-3.54819	-3.37521
A_73_102091	EE940627			1.30182	0.0446813	down	76.6843	115.731	86.8525	78.7479	-5.3596	-5.11632	-5.46965	-5.53137
A_73_120989	NM_001081609	TMED3	transmembrane emp24 protein transport domain containing 3	1.30147	0.0445736	down	17650.5	24431.6	17789.6	17398.7	2.55466	2.64195	2.29571	2.29457
ABR5173	NM_001046047	FAM49B	family with sequence similarity 49, member B	1.29706	0.0187513	down	3096.69	4859.18	4302.65	3694.89	0.111778	0.297203	0.227763	0.0430976
A_73_108388	EE891572			1.29661	0.00841384	down	477.363	758.946	669.838	562.302	-2.61996	-2.37134	-2.50876	-2.68799
ABR9465	XM_002692428, NM_001205988	SRXN1	sulfiredoxin 1	1.29251	0.0410507	down	4117.85	6390.61	4050.58	4645.92	0.488246	0.692729	0.135411	0.396506
A_73_109122	NM_001034756	MED10	mediator complex subunit 10	1.29052	0.0251857	down	7015.84	11752.2	9111.12	8843.49	1.14375	1.58958	1.31867	1.32567
ABR9806	NM_174008	CD14	CD14 molecule	1.28478	0.0401894	down	1649.05	2063.58	1747.09	1506.74	-0.841197	-0.953629	-1.17511	-1.29922
ABR642	NM_174293	CRYL1	crystallin, lambda 1	1.27956	0.0415971	down	13678.7	17260.9	12226.5	12735.4	2.27022	2.10709	1.75359	1.85227
A_73_115025	NM_001076850	UGCG	UDP-glucose ceramide glucosyltransferase	1.27272	0.000571218	down	3433.67	5209.18	3480.16	3841.05	0.231254	0.391346	-0.101979	0.10821
A_73_101512	NM_001075751	PDHX	pyruvate dehydrogenase protein X component-like	1.26529	0.0431435	down	1004.5	1596.39	1248.68	1215.78	-1.56653	-1.28722	-1.58341	-1.56201
ABR1313	NM_175813	EIF2S1	eukaryotic translation initiation factor 2, subunit 1 alpha, 35kDa	1.26375	0.0393438	down	3001.05	4641.65	3031.99	3309.4	0.0320843	0.223675	-0.271997	-0.104037
A_73_109431	NM_001035034	LOC506277	hypothetical protein LOC506277	1.25927	0.040024	down	5870.56	8055.16	5611.44	5635.93	1.022	1.0333	0.623843	0.665023
ABR575	NM_205813	PAICS	phosphoribosylaminoimidazole carboxylase, phosphoribosylaminoimidazole succinocarboxamide synthetase	1.2562	0.0286624	down	7998	11945.3	8381.38	9011.63	1.49207	1.60963	1.12373	1.33944
ABR480	NM_174393	MTIF2	mitochondrial translational initiation factor 2	1.24595	0.0399357	down	891.607	1302.25	916.482	928.675	-1.69287	-1.60318	-2.01708	-1.93741
ABR9434	NM_001192150, XM_002699624, XM_584093	FMR1	fragile X mental retardation 1	1.23987	0.021138	down	14418.7	19432	13935.5	13683.3	2.34142	2.30116	1.92382	1.95546
ABR9787	NM_001045889	CPT2	carnitine palmitoyltransferase 2	1.23375	0.0191249	down	6068.22	8624.01	6841.17	6585.05	1.05197	1.12203	0.861626	0.874746
A_73_109781	NM_001034463	ES1	es1 protein	1.21908	0.010159	down	8118.36	11280.9	8319.56	8172.99	1.49489	1.5215	1.18669	1.21137
ABR3212	AW325500			1.21706	0.017851	down	341.967	511.892	434.013	391.743	-3.07382	-2.97892	-3.12451	-3.18575
ABR7323	NM_001038582	ETFB	electron-transfer-flavoprotein, beta polypeptide	1.21565	0.0328568	down	2733.92	4887.26	3380.26	3415.81	-0.1491	0.303505	-0.158389	-0.0703337
A_73_121332	NM_001079647	VTI1B	vesicle transport through interaction with t-SNAREs homolog 1B (yeast)	1.2099	0.0414841	down	8312.15	12499.3	9324.76	9574.99	1.54517	1.66503	1.3444	1.4205
A_73_102458	XM_002694734, NM_001205413	ATMIN	ATM interactor	1.20847	0.0364813	down	3406.97	4917.22	3600.68	3716.14	0.24891	0.317211	-0.0295466	0.0627434
A_73_117565	AW668795			1.2005	0.0259095	down	1604.62	2398.46	2136.2	1929.6	-0.890974	-0.768472	-0.790256	-0.916461
A_73_104632	NM_001075560	NUDT16	nudix (nucleoside diphosphate linked moiety X)-type motif 16	1.18824	0.0373046	down	15919.2	21121.1	15497.1	16130	2.48337	2.4169	2.09584	2.18037
A_73_113087	NM_001076156	VPS4B	vacuolar protein sorting 4 homolog B (S. cerevisiae)	1.17581	0.0490486	down	7614.01	10545.5	8615.06	8474.86	1.40913	1.41545	1.22127	1.24542
A_73_102404	NM_001034682	CHMP5	chromatin modifying protein 5	1.17245	0.0356626	down	13781.5	20893.2	18386.2	16964.2	2.21889	2.40848	2.30733	2.23664
ABR8700	NM_001045926	MRPL53	mitochondrial ribosomal protein L53	1.16639	0.027752	down	6610.89	8362.55	6919.77	6840.5	1.22545	1.08193	0.909495	0.932909
A_73_103413	XM_002688904, NM_001205669	SH2D3A	SH2 domain containing 3A	1.16153	0.0150622	down	3252.13	3966.16	3027.87	3025.62	0.177743	0.00239182	-0.287177	-0.248403
ABR3011	NM_001083731	SNX18	sorting nexin 18	1.15513	0.0255691	down	2250.13	3653.07	3108.32	3009.85	-0.36767	-0.114149	-0.247092	-0.237836
A_73_109584	XM_002696685, XM_001788358	PML	promyelocytic leukemia	1.15332	0.0303532	down	1326.15	1703.53	1244.82	1312.07	-1.11923	-1.21536	-1.53556	-1.44345
ABR2933	NM_001101077	PSMD1	proteasome (prosome, macropain) 26S subunit, non-ATPase, 1	1.15184	0.0186679	down	9034.19	13237.7	10336.9	10526.7	1.65221	1.75671	1.48279	1.57518
A_73_107592	CB168424			1.14506	0.027724	down	5599.65	7557.52	5826.92	5993.2	0.952356	0.924781	0.638818	0.752608
A_73_107768	NM_001075679	FAM82A2	family with sequence similarity 82, member C	1.13778	0.0277408	down	4060.35	5610.06	4523.78	4492.16	0.490931	0.513508	0.279474	0.331706
A_73_118127	NM_001205376	SMIM7	hypothetical protein LOC613429	1.13355	0.0325234	down	14238.6	21814.2	18662.9	18154.3	2.31127	2.45798	2.31295	2.34316
ABR9924	NM_001101940	TRAPPC13	hypothetical protein LOC511108	1.11953	0.0257945	down	698.435	1074.27	884.858	923.817	-2.03602	-1.90308	-2.06481	-1.95713
ABR8835	BP102014			1.11951	0.00910268	down	1716.17	2430.14	1851.08	2012.37	-0.762067	-0.715447	-1.00838	-0.833519
A_73_105443	CB225835			1.10287	0.00820899	down	7420.3	10648.9	9437.43	8769.11	1.31497	1.43527	1.33267	1.27765

## Sheet: Supplementary table S4
Supplementary table 4
List of up- and down-regulated genes in ICAR of contralateral uterine horns of RB cows on Day 15 of the estrous cycle as compared with non-RB cows.
ProbeName	GenBank accession ID	Gene symbol	Gene description	Fold change	P value	Regulation	[N_CL](raw)	[N_NCL](raw)	[RB_CL](raw)	[RB_NCL](raw)	[N_CL](normalized)	[N_NCL](normalized)	[RB_CL](normalized)	[RB_NCL](normalized)
ABR8834	NM_001014878	PIPOX	pipecolic acid oxidase	8.84667	0.0156185	up	63.0963	53.3133	321.587	295.381	-6.28639	-6.94788	-3.77061	-3.85073
ABR652	NM_174278	CNGA1	cyclic nucleotide gated channel alpha 1	6.75653	0.0390849	up	172.645	85.1993	390.305	396.474	-5.69479	-6.01097	-3.57164	-3.65994
ABR3074	NM_001077112	GSTA3	glutathione S-transferase, alpha 3	6.63296	0.0340903	up	290.069	50.8126	979.63	564.893	-5.45438	-6.51025	-2.40833	-3.30419
ABR2014	NM_001033608	MIF	macrophage migration inhibitory factor (glycosylation-inhibiting factor)	3.06291	0.0118163	up	318.759	281.981	752.773	729.141	-3.33842	-3.87584	-2.65008	-2.55175
A_73_102894	XM_001254052	ZNRD1	DNA-directed RNA polymerase I subunit RPA12-like	2.82454	0.0400136	up	1216.78	1923.86	3952.82	4544.12	-1.25494	-1.09075	-0.092488	0.167191
ABR6738	NM_001206196	KLHL24	kelch-like 24 (Drosophila)	2.61333	0.0212862	up	1128.61	1514.33	3894.11	3228.33	-1.52649	-1.5195	-0.0417576	-0.215076
A_73_117619	NM_001076517	LY6D	lymphocyte antigen 6 complex, locus D	2.51323	0.0414864	up	72.0226	58.4342	108.21	90.5368	-5.58464	-6.25842	-5.11	-5.37988
ABR4923	NM_001035473	GK5	glycerol kinase 5	2.20072	0.0210728	up	266.821	281.691	753.396	539.337	-3.61991	-3.85102	-2.47774	-2.8309
A_73_120733	NM_001075890	KLK10	kallikrein-related peptidase 10	2.1296	0.0445862	up	428.424	419.718	722.08	737.877	-2.84819	-3.2533	-2.46371	-2.35195
A_73_121038	CB420282			1.93581	0.0434535	up	56.4917	68.1913	71.3893	77.6672	-5.69293	-6.0684	-5.8546	-5.61339
A_73_110709	NM_001083791	SH3BGRL2	SH3 domain binding glutamic acid-rich protein like 2	1.9023	0.00308049	up	76.7314	83.5227	182.582	154.678	-5.23542	-5.55078	-4.50733	-4.61634
ABR10040	BP106473			1.89618	0.00372062	up	65.9292	86.5588	197.709	160.923	-5.58646	-5.71501	-4.45004	-4.72323
ABR8897	BP102213			1.87415	0.00480117	up	109.734	190.961	225.53	259.348	-4.82026	-4.39636	-4.15299	-3.80052
ABR10038	XM_002685280, NM_001206049	CYBRD1	cytochrome b reductase 1	1.86645	0.00648401	up	104.502	130.815	310.574	253.607	-4.87894	-5.06074	-3.77567	-4.0576
ABR604	NM_178109	EIF2AK2	eukaryotic translation initiation factor 2-alpha kinase 2	1.84568	0.0307699	up	99.7021	117.496	191.174	176.087	-4.87004	-5.06144	-4.41931	-4.41039
A_73_116339	NM_001076838	DZANK1	double zinc ribbon and ankyrin repeat domains 1	1.84293	0.0405692	up	262.045	211.3	312.54	281.71	-3.46299	-4.26278	-3.7184	-3.70242
ABR8800	BP101882			1.83817	0.0119811	up	132300	216473	207339	260790	5.05708	5.72099	5.78804	6.19206
ABR5643	NM_001076047	EFR3A	EFR3 homolog A (S. cerevisiae)	1.82992	0.0462213	up	1008.35	1487.34	2715.6	2577.14	-1.62133	-1.38737	-0.577657	-0.530931
ABR3297	AW479736			1.82562	0.0312866	up	63.2392	81.075	169.128	135.727	-5.50282	-5.63192	-4.79308	-4.8583
A_73_120462	NM_001045912	CHORDC1	cysteine and histidine-rich domain (CHORD)-containing 1	1.80518	0.0458398	up	374.117	700.476	1163.36	1117.16	-3.09649	-2.50884	-1.98436	-1.77148
ABR1739	NM_001083638	MEF2A	myocyte enhancer factor 2A	1.74853	0.0365843	up	150.679	203.751	251.702	265.065	-4.3221	-4.33027	-3.9031	-3.77865
ABR6612	XM_002698831, XM_002703356, XM_002703355, XM_002698832, XM_002698830, XM_002703354	LOC100295639	similar to corticosteroid-induced protein	1.73412	0.0475259	up	1655.5	1793.3	1844.06	2243.85	-1.05341	-1.13811	-1.0229	-0.741786
A_73_117560	NM_001075374	LSP1	lymphocyte-specific protein 1	1.72176	0.00822398	up	356.449	461.267	462.227	515.254	-3.05738	-3.31615	-3.1629	-2.84849
A_73_116292	NM_001040558	ENPP6	ectonucleotide pyrophosphatase/phosphodiesterase 6	1.70445	0.0430872	up	116.404	95.2929	143.463	134.196	-4.62056	-5.36268	-4.75373	-4.76432
ABR6708	BE723518			1.67669	0.0253056	up	401.565	537.43	834.726	699.717	-3.01813	-2.90818	-2.26318	-2.42178
ABR845	NM_001015512	RPL26	ribosomal protein L26	1.66639	0.02447	up	1208.22	1099.7	2260.28	1871.28	-1.2927	-1.89823	-0.977927	-1.12581
ABR6932	BI535737			1.66632	0.0356099	up	107.841	139.137	234.351	200.612	-4.76327	-4.81316	-4.05589	-4.22137
ABR3901	NM_001076126	USP8	ubiquitin specific peptidase 8	1.66137	0.0436189	up	517.861	729.52	1112.66	1105.2	-2.48025	-2.41644	-1.86563	-1.78738
ABR7812	NM_001034244	TADA2A	transcriptional adaptor 2A	1.65643	0.0410645	up	880.239	985.881	1643.89	1498.3	-1.7008	-1.97716	-1.23827	-1.3214
ABR9754	BP105339			1.63393	0.0179648	up	387.896	518.116	514.495	558.791	-2.88335	-3.03809	-2.8686	-2.72997
A_73_105541	NM_001038082	NINJ1	ninjurin 1	1.62835	0.0197373	up	272.623	246.756	367.739	293.062	-3.44474	-3.99485	-3.47022	-3.63782
ABR3826	NM_001045945	RCAN3	RCAN family member 3	1.62262	0.0389948	up	58.2337	63.1757	125.42	87.1595	-5.76543	-6.00159	-5.12656	-5.42113
ABR2451	NM_001075539	UBE2D4	ubiquitin-conjugating enzyme E2D 4 (putative)	1.61352	0.0399901	up	610.246	730.97	1088.45	1011.65	-2.41702	-2.42817	-1.89239	-1.89985
A_73_117420	NM_001076975	IL10RB	interleukin 10 receptor, beta	1.58026	0.0329551	up	1938.95	2106.02	3352.35	3044.1	-0.607769	-0.881389	-0.203461	-0.28136
ABR2105	AW315959			1.57591	0.0392651	up	70.1559	76.632	129.404	103.729	-5.3658	-5.73017	-5.10119	-5.22335
ABR6840	XM_001256607, XM_002698232, NM_001191258	FTSJ2	FtsJ homolog 2 (E. coli)	1.5647	0.0122073	up	185.342	212.019	297.22	290.859	-3.95238	-4.19606	-3.66779	-3.61333
A_73_118845	NM_001079621	BNIPL	BCL2/adenovirus E1B 19kD interacting protein like	1.56461	0.0423974	up	178.163	207.659	307.543	311.121	-4.05862	-4.2394	-3.63209	-3.58973
ABR4613	BI537781			1.56143	0.0436835	up	185.658	187.092	281.973	260.171	-3.9882	-4.43949	-3.72082	-3.79105
ABR4946	BE663386			1.55384	0.0186511	up	195.373	252.358	354.624	335.935	-3.86485	-3.97401	-3.50426	-3.50295
A_73_109283	BI538438			1.50084	0.0433187	up	137.115	137.238	270.213	194.17	-4.41831	-4.8351	-3.95579	-4.28975
ABR4500	BE664921			1.49826	0.0320543	up	277.363	328.162	435.47	337.373	-3.40346	-3.59465	-3.42944	-3.44498
A_73_115150	NM_001075463	PANK3	pantothenate kinase 3	1.49346	0.030198	up	105.552	127.648	164.709	160.942	-4.84088	-4.93762	-4.61931	-4.55481
A_73_100257	NM_001075682	ACOT7	acyl-CoA thioesterase 7	1.48315	0.0267182	up	1692.28	2122.52	2532.59	2646.99	-0.761096	-0.900087	-0.665904	-0.497246
ABR6117	XR_028784	LOC530597	hypothetical LOC530597	1.48238	0.0173029	up	155.178	156.523	208.677	191.238	-4.20903	-4.65308	-4.19732	-4.23644
ABR2882	BI538034			1.46383	0.0437095	up	111.599	120.875	170.432	162.588	-4.68965	-5.03727	-4.56139	-4.53336
ABR7100	XM_002686122, XM_618406	PTGFRN	prostaglandin F2 receptor negative regulator	1.45791	0.0395766	up	92.7527	111.672	123.315	116.499	-4.9475	-5.18383	-4.92433	-4.94771
ABR8046	BP110906			1.45761	0.044959	up	411.771	447.323	539.321	525.356	-2.81285	-3.13492	-2.80078	-2.76397
ABR3203	BE685327			1.45038	0.0308861	up	745.808	943.617	1468.98	1180.23	-1.96399	-2.08883	-1.40452	-1.66423
A_73_106430	CB462658			1.43595	0.0239089	up	231.638	266.921	377.037	352.771	-3.6328	-3.88995	-3.41675	-3.41122
ABR6061	NM_001075165	SLC10A3	solute carrier family 10 (sodium/bile acid cotransporter family), member 3	1.43141	0.0455696	up	380.352	382.132	454.582	401.515	-2.9838	-3.37698	-3.08969	-3.15878
ABR8520	BP101006			1.42929	0.0209949	up	1889.57	3055.01	2685.04	3135.98	-0.764505	-0.485224	-0.616559	-0.253595
A_73_102114	NM_001040556	AIFM2	apoptosis-inducing factor, mitochondrion-associated, 2	1.40338	0.00484805	up	571.023	674.226	798.191	775.313	-2.34187	-2.53668	-2.2241	-2.20755
A_73_120561	XM_001256836	LOC790328	hypothetical LOC790328	1.39383	0.0315226	up	176.631	191.487	278.988	249.28	-4.07806	-4.34048	-3.80654	-3.94052
ABR5268	NM_001076272	ZFPL1	zinc finger protein-like 1	1.39307	0.0301758	up	146.064	156.887	176.739	159.037	-4.2964	-4.65362	-4.42097	-4.51236
A_73_121117	NM_001037245	NAT14	N-acetyltransferase 14 (GCN5-related, putative)	1.38901	0.0105559	up	5618.69	6806.41	8081.94	8164.35	0.982403	0.751647	1.09342	1.14892
ABR2614	BE722553			1.38823	0.021538	up	61.4118	112.174	85.9673	88.4013	-5.55931	-5.38399	-5.55521	-5.37386
A_73_105967	NM_001046406	PSMD10	proteasome (prosome, macropain) 26S subunit, non-ATPase, 10	1.3858	0.0445144	up	2770.01	3721.42	4236.73	4043.56	-0.130147	-0.110568	0.157554	0.156979
ABR977	NM_174649	PRKAR2B	protein kinase, cAMP-dependent, regulatory, type II, beta	1.3797	0.0386934	up	271.864	372.407	676.318	557.903	-3.41674	-3.41109	-2.71209	-2.8491
A_73_105285	NM_001015587	SLC25A21	solute carrier family 25 (mitochondrial oxodicarboxylate carrier), member 21	1.37641	0.0200518	up	306.957	467.721	493.004	528.534	-3.2961	-3.09794	-2.89537	-2.80203
ABR967	NM_177521	SULT1A1	sulfotransferase family, cytosolic, 1A, phenol-preferring, member 1	1.37574	0.0372123	up	13015.2	15724.4	17360	18840.4	2.1741	2.01632	2.25313	2.39268
A_73_107402	NM_001037462	LEPROTL1	leptin receptor overlapping transcript-like 1	1.3744	0.0207905	up	379.189	420.355	583.115	504.01	-2.9396	-3.22202	-2.76422	-2.85125
A_73_107286	NM_001034740	NAA38	LSM8 homolog, U6 small nuclear RNA associated	1.36941	0.0115927	up	521.682	741.185	854.397	820.13	-2.44169	-2.42929	-2.11419	-2.13082
A_73_109704	NM_001045948	SLC25A17	solute carrier family 25 (mitochondrial carrier; peroxisomal membrane protein, 34kDa), member 17	1.36899	0.0324306	up	968.278	1411.99	1897.84	1731.87	-1.73092	-1.46059	-1.09288	-1.07001
A_73_106570	NM_001076880	NUDCD1	NudC domain containing 1	1.36324	0.0212483	up	439.919	601.963	767.47	723.226	-2.71215	-2.71607	-2.35644	-2.36811
ABR8394	BP100640			1.35252	0.0396117	up	240.058	335.102	415.966	389.795	-3.58628	-3.54917	-3.26538	-3.22816
ABR2183	NM_001075948	GOLPH3	golgi phosphoprotein 3 (coat-protein)	1.35016	0.0341487	up	685.185	869.951	1057.37	980.58	-2.11685	-2.16271	-1.83751	-1.88206
ABR2315	BE722496			1.34416	0.045278	up	115.231	148.949	138.02	147.273	-4.77511	-4.87543	-4.79302	-4.60935
ABR6919	XM_596055, XM_002687323	ARID2	AT rich interactive domain 2 (ARID, RFX-like)	1.34382	0.0235545	up	329.964	460.761	581.998	512.533	-3.20782	-3.08813	-2.76333	-2.80849
ABR6822	XM_866906, NM_001193062, XM_002693534	ARHGAP1	Rho GTPase activating protein 1	1.33618	0.0119211	up	2249.07	2746.38	3361	3176.79	-0.38308	-0.524154	-0.16937	-0.191662
A_73_103487	CB422083			1.32623	0.0447495	up	2161.61	2730.94	3210.52	3171.18	-0.405236	-0.541968	-0.223037	-0.182195
ABR7673	BP111585			1.3235	0.0305783	up	942.073	1248.46	1445.83	1393.17	-1.59983	-1.66054	-1.43025	-1.38734
A_73_111986	BM257534			1.32335	0.045748	up	779.418	1128.94	1389.14	1397.86	-1.87696	-1.79653	-1.42017	-1.37836
ABR6769	BE664342			1.32226	0.012587	up	727.133	1000.29	1181.19	1148.13	-1.96544	-1.98717	-1.69616	-1.65108
ABR10066	BP106546			1.31549	0.0221196	up	1894.47	2460.9	2872.4	2692.88	-0.584427	-0.692978	-0.358535	-0.416472
ABR6963	NM_001206378	PIM2	pim-2 oncogene	1.30659	0.0449474	up	91.6336	97.8239	131.32	108.199	-5.02665	-5.37651	-4.9064	-5.06308
ABR3401	NM_001075290	MCM5	minichromosome maintenance complex component 5	1.30596	0.0332323	up	1193.6	1787.69	1794.51	1756.71	-1.29217	-1.20013	-1.12125	-1.04343
A_73_112676	NM_001075962	ZNF691	zinc finger protein 691	1.29814	0.0417502	up	402.055	544.928	656.208	624.738	-2.83567	-2.83867	-2.51927	-2.53526
ABR5016	AW325340			1.28873	0.0464745	up	123.31	163.259	236.532	181.253	-4.56076	-4.6382	-4.12068	-4.32731
ABR5716	BI539186			1.27919	0.0473632	up	1078.4	1444.28	1725.34	1692.87	-1.41335	-1.482	-1.1666	-1.11031
ABR1778	NM_001075147	CCL4	chemokine (C-C motif) ligand 4	1.27178	0.0248952	up	157.097	175.953	165.297	180.401	-4.16744	-4.49192	-4.47527	-4.31959
A_73_108339	NM_001075460	HDAC10	histone deacetylase 10	1.27053	0.04191	up	6828.36	6253.79	7362.01	7082.37	1.2473	0.679749	0.997418	0.968424
ABR9970	BP106130			1.26959	0.016527	up	4906.49	5797.78	7380.83	6740.63	0.774888	0.5738	0.986716	0.905275
A_73_118409	NM_001034424	MAF1	MAF1 homolog (S. cerevisiae)	1.26715	0.0452008	up	14123.5	15136.6	19382.3	17709.3	2.29349	1.9498	2.39105	2.29323
ABR67	NM_174133	LOC281370	polyubiquitin	1.26605	0.0278048	up	3359.5	3723.61	4250.22	3716.86	0.208229	-0.087327	0.178852	0.0608246
A_73_106470	NM_001099714	FKRP	fukutin related protein	1.26321	0.0217827	up	908.219	1258.76	1449.18	1407.01	-1.77278	-1.64089	-1.38527	-1.35243
ABR7437	BP110926			1.25998	0.0141173	up	1304.4	1654.27	2131.89	1834.07	-1.14086	-1.24787	-0.860563	-0.995643
A_73_106951	NM_001113724	ANAPC11	anaphase promoting complex subunit 11	1.25805	0.00786419	up	11843.1	14034.8	16507.3	15498.8	1.99332	1.84181	2.15265	2.09115
A_73_106497	NM_001040564	SERTAD1	SERTA domain containing 1	1.25557	0.0249859	up	11336.4	14542.8	16610.5	15925.5	1.99867	1.8959	2.19404	2.16277
ABR8418	NM_001078157	ARL6IP1	ADP-ribosylation factor-like 6 interacting protein 1	1.23942	0.0134307	up	16577.2	23091.9	25559.3	23983	2.54956	2.52765	2.77626	2.73238
ABR1462	NM_001075134	GCAT	glycine C-acetyltransferase	1.23796	0.0334543	up	99.4385	133.797	138.461	134.665	-4.94899	-4.88537	-4.75011	-4.72258
A_73_104533	NM_001075769	PHF6	PHD finger protein 6	1.23709	0.0103194	up	671.967	1073.87	1166.17	1126.56	-2.10805	-1.88385	-1.65434	-1.65551
A_73_117871	EE936384			1.23464	0.0231109	up	289.075	290.92	322.987	320.116	-3.29773	-3.76274	-3.50717	-3.47415
ABR2376	NM_001079607	STK3	serine/threonine kinase 3	1.23297	0.0300858	up	1579.17	2564.94	2796.31	2648.5	-1.01088	-0.606685	-0.441509	-0.454577
A_73_108503	NM_001038566	MED21	mediator complex subunit 21	1.23111	0.0492935	up	16494.9	23913.2	26588.3	26833.9	2.53345	2.57691	2.82225	2.88896
A_73_106033	NM_001035492	STIP1	stress-induced-phosphoprotein 1 (Hsp70/Hsp90-organizing protein)	1.2278	0.00302224	up	10369.8	12756.4	16152.5	14291.4	1.86107	1.70816	2.10656	1.98668
ABR4210	BE723917			1.22597	0.0467899	up	1068.23	1416.1	1540.49	1530.64	-1.41082	-1.48349	-1.30466	-1.24533
A_73_104684	NM_001045916	APOA2	apolipoprotein A-II	1.22069	0.0302142	up	1797.67	1833.9	1884.3	1978.16	-0.689361	-1.09613	-0.971263	-0.851146
ABR3970	NM_001034731	SNRPB	small nuclear ribonucleoprotein polypeptides B and B1	1.21861	0.0462073	up	16805.5	19034.9	23726.5	21224.9	2.51303	2.26982	2.65003	2.55036
A_73_101581	NM_001034569	PLEKHJ1	pleckstrin homology domain containing, family J member 1	1.21682	0.00173738	up	4362.5	5781.38	6083.94	6197.26	0.56381	0.554191	0.72972	0.784645
A_73_109741	NM_001078007	COPB1	coatomer protein complex, subunit beta 1	1.21564	0.0408889	up	6885	9650.13	9872.06	9834.83	1.18642	1.29038	1.42687	1.44862
A_73_112758	NM_001205449, XM_002690467	PDCD7	programmed cell death 7	1.21024	0.0341163	up	1265.24	1747.27	1792.37	1756.06	-1.16757	-1.2005	-1.10174	-1.02973
ABR173	NM_175777	GNB1	guanine nucleotide binding protein (G protein), beta polypeptide 1	1.20133	0.0319859	up	12600.9	15235.8	17514.5	16918.4	2.14088	1.9473	2.24265	2.22821
ABR7228	BP112925			1.20104	0.0116831	up	554.089	903.834	944.3	889.244	-2.3753	-2.13611	-2.05999	-2.00877
ABR3164	AW429964			1.19526	0.0244328	up	7625.55	9814.79	11851.6	10994.5	1.41744	1.31266	1.6496	1.6189
A_73_110073	NM_001034411	ZSCAN16	zinc finger and SCAN domain containing 16	1.19433	0.0223323	up	737.181	1111.05	1059.3	1052.54	-2.02276	-1.84328	-1.84833	-1.78718
A_73_113912	NM_001046613	CLPTM1	cleft lip and palate associated transmembrane protein 1	1.188	0.0222967	up	9020.39	9944.46	10124.5	9689.05	1.67812	1.3268	1.42049	1.43344
A_73_107425	NM_001076130	COQ10A	coenzyme Q10 homolog A (S. cerevisiae)	1.18751	0.0260984	up	2480.36	3208.86	3845.98	3514.75	-0.233439	-0.305359	0.0503351	-0.0363973
ABR3963	BI537224			1.18047	0.0270799	up	235.288	328.688	366.249	335.86	-3.60413	-3.58873	-3.39504	-3.42853
ABR8336	BP100505			1.17153	0.0443638	up	113.224	124.619	129.457	134.872	-4.65283	-4.99433	-4.83197	-4.7656
A_73_104481	NM_001075971	STAMBP	STAM binding protein	1.17032	0.0422532	up	1313.4	2047.58	2224.52	2229.67	-1.14733	-0.927137	-0.733905	-0.693868
A_73_105480	NM_001113311	CKS1B	CDC28 protein kinase regulatory subunit 1B	1.16553	0.00935193	up	2959.13	4226.77	4019.07	4105.57	0.06259	0.0767459	0.118592	0.199992
ABR2964	AW359031			1.15393	0.0499562	up	1631.83	2392.43	2382.63	2366.71	-0.804806	-0.722044	-0.67664	-0.608779
ABR9660	NM_174218	WARS	tryptophanyl-tRNA synthetase	1.15283	0.0292709	up	8120.07	10536.9	12126.2	12063.3	1.48536	1.41042	1.69997	1.73665
A_73_103562	CB441850			1.15269	0.0358088	up	2160.13	2711.88	2913.96	2801.89	-0.403496	-0.56874	-0.33727	-0.355876
A_73_116975	NM_001099372	UBE2I	ubiquitin-conjugating enzyme E2I (UBC9 homolog, yeast)	1.15263	0.0344519	up	42416.7	56948.8	62046.2	59822.2	3.88469	3.84563	4.05094	4.07032
ABR7480	NM_001099032	FAR1	fatty acyl CoA reductase 1	1.14826	0.0331981	up	700.793	926.394	1053.6	949.622	-2.04419	-2.07481	-1.8521	-1.91275
ABR6200	NM_001076509	GBGT1	globoside alpha-1,3-N-acetylgalactosaminyltransferase 1	1.1399	0.0494042	up	205.806	251.605	222.106	244.885	-3.78305	-3.98223	-4.06042	-3.86994
ABR7177	NM_001114510	C22H3ORF10	chromosome 3 open reading frame 10 ortholog	1.13932	0.0356548	up	4476.92	6776.63	7042.79	6820.16	0.64467	0.777381	0.936467	0.941971
ABR2098	NM_001101142	KEAP1	kelch-like ECH-associated protein 1	1.11703	0.00438031	up	8576.76	10698.9	12090.8	11175.5	1.56787	1.44877	1.71409	1.64199
ABR8531	NM_001015588	MMACHC	methylmalonic aciduria (cobalamin deficiency) cblC type, with homocystinuria	1.10011	0.0292569	up	2489.37	3153.88	3342.01	3093.12	-0.211032	-0.314158	-0.169788	-0.217363
A_73_107800	NM_001075166	STUB1	STIP1 homology and U-box containing protein 1, E3 ubiquitin protein ligase	1.07636	0.0405171	up	2724.12	3267	3575.47	3250.72	-0.110661	-0.262074	-0.0441555	-0.138999
ABR9732	XM_002685338, XM_615590	IFIH1	interferon induced with helicase C domain 1	3.97083	0.0485463	down	705.718	1188.11	409.855	298.431	-2.50962	-2.2925	-3.44273	-3.85389
A_73_119018	NM_001101195	KCNA2	potassium voltage-gated channel, shaker-related subfamily, member 2	3.45315	0.0204094	down	264.868	374.219	215.007	174.048	-3.69114	-3.47761	-4.26799	-4.72042
ABR9646	BP104965			3.21576	0.0220079	down	648.586	1102.9	465.005	492.873	-2.87353	-2.13477	-3.11871	-3.23706
A_73_116655	NM_180998	LTF	lactotransferrin	2.89534	0.0286153	down	12229	18088.9	9385.01	7292.37	1.64209	1.89447	1.27223	0.885197
ABR5825	BE668401			2.71563	0.0268663	down	273.84	351.926	162.601	136.118	-4.03496	-3.61736	-4.58148	-4.85307
ABR17	NM_180998	LTF	lactotransferrin	2.66368	0.0354396	down	15975.6	22462.2	12259.2	9542.56	2.0208	2.20494	1.68783	1.27274
A_73_114820	NM_001076843	SLC30A3	solute carrier family 30 (zinc transporter), member 3	2.55213	0.0289458	down	268.299	332.779	293.394	222.278	-3.61075	-3.71043	-3.71063	-4.08002
A_73_104025	NM_001076494	C8H8orf13	chromosome 8 open reading frame 13 ortholog	2.51161	0.0406358	down	1428.67	1779.9	957.523	858.932	-1.53754	-1.31808	-2.07186	-2.28553
A_73_105610	NM_001105411	GFRA1	GDNF family receptor alpha 1	2.49038	0.0383296	down	379.123	593.484	217.457	244.479	-3.15683	-3.08488	-4.16234	-4.02832
ABR1185	NM_174018	CFTR	cystic fibrosis transmembrane conductance regulator (ATP-binding cassette sub-family C, member 7)	2.48964	0.0316967	down	17564.2	25357.3	11075.6	11129.1	2.3806	2.61369	1.47502	1.57553
ABR7517	NM_001077941	MARCH3	membrane-associated ring finger (C3HC4) 3	2.48653	0.0158532	down	392.715	587.919	315.076	288.049	-3.3696	-2.88506	-3.61946	-3.76606
ABR9277	BP104718			2.23662	0.00651456	down	7869.02	12348.9	5769.7	5530.2	1.32181	1.59535	0.647122	0.618676
ABR3029	BE684605			2.07244	0.00414422	down	6146.71	10329.4	5181.82	4949.2	0.750883	1.26624	0.407747	0.339665
ABR157	NM_173959	SCD	stearoyl-CoA desaturase (delta-9-desaturase)	1.97633	0.00969752	down	4836.84	8034.51	3491.95	4278.67	0.509133	1.00337	-0.214065	0.173668
ABR7380	BP112060			1.97532	0.049511	down	15970.1	27693.4	14334.3	13759	2.32343	2.81488	1.86768	1.92738
ABR9514	BP104398			1.9679	0.0394469	down	814.866	1279.04	583.151	564.508	-1.9465	-1.65764	-2.66678	-2.6745
ABR5459	BE684611			1.95844	0.0301701	down	5895.65	8663.07	4977.13	4652.68	0.776662	1.10629	0.382565	0.298404
ABR1062	NM_174602	SLC2A1	solute carrier family 2 (facilitated glucose transporter), member 1	1.91909	0.00575917	down	26936.7	38095.9	21812	20620.2	3.03726	3.18559	2.52815	2.49156
ABR9531	NM_001080354	GSTM1	glutathione S-transferase mu 1	1.91072	0.0316835	down	5124.35	6985.16	3442.69	3971.15	0.558436	0.739665	-0.114277	0.062304
ABR5610	NM_001075546	SLC43A2	solute carrier family 43, member 2	1.8952	0.0214786	down	620.673	903.72	519.29	473.767	-2.37268	-2.11562	-2.83987	-2.93334
A_73_119729	XM_580992	LOC504817	similar to C1orf24	1.85484	0.0144343	down	91703.5	129201	63975.6	75793.9	4.94206	5.0214	4.13835	4.41413
ABR7163	NM_001014947	MAPK13	mitogen-activated protein kinase 13	1.83119	0.00475297	down	5143.39	7352.55	4424.99	3829.07	0.591173	0.867947	0.138171	-0.0381507
ABR7663	BP107497			1.82946	0.00481988	down	31607.7	44971.9	23330.3	26257.7	3.38661	3.49775	2.68894	2.89032
A_73_116231	NM_001038067	CABYR	calcium binding tyrosine-(Y)-phosphorylation regulated	1.81206	0.0234408	down	935.068	1627.12	1196.52	1097.48	-1.62472	-1.2901	-1.61999	-1.72796
ABR9914	NR_026724, NR_026725, NR_026726	LOC618944	similar to chromosome 6 open reading frame 52	1.77822	0.0123065	down	8922.81	13035.8	8814.28	7746.65	1.55287	1.70882	1.21837	1.08664
ABR379	NM_174489	VLDLR	very low density lipoprotein receptor	1.77165	0.0394319	down	10562.6	15000.1	6948.17	7409.95	1.65942	1.91145	0.887608	1.04508
ABR6970	BE683100			1.70406	0.0396402	down	1472.47	1894.9	1029.72	1052.43	-1.28306	-1.15778	-1.84023	-1.77576
ABR7258	NM_001034362	BET1L	blocked early in transport 1 homolog (S. cerevisiae)-like	1.69976	0.0134071	down	2821.79	3825.98	2460.7	2257.48	-0.12131	-0.070078	-0.571383	-0.652712
ABR8650	XM_002686412, XM_589637	LOC512180	similar to Uncharacterized calcium-binding protein KIAA0494	1.69657	0.0302609	down	3396.3	5182.13	3031.14	2990.17	0.206871	0.395671	-0.360888	-0.276478
ABR4544	NM_001083741	LRRC8D	leucine rich repeat containing 8 family, member D	1.69569	0.0246373	down	4755.94	7213.87	4378.99	4493.3	0.582136	0.866246	0.237395	0.335172
ABR5026	NM_001102152	SYNRG	synergin, gamma	1.69078	0.028241	down	3620.5	5100.33	3197.96	2928.14	0.0126315	0.355458	-0.23644	-0.305749
ABR7411	NM_001076297	BHLHE41	basic helix-loop-helix family, member e41	1.65115	0.0436312	down	2703.32	4130.83	2853.2	2594.79	-0.286261	0.00970214	-0.374306	-0.509391
A_73_114962	NM_001077077	TMCO2	transmembrane and coiled-coil domains 2	1.6461	0.0477038	down	391.291	577.457	318.712	328.007	-2.96656	-2.83871	-3.50813	-3.43886
A_73_120694	NM_001046225	PAQR6	progestin and adipoQ receptor family member VI	1.63032	0.0393035	down	5613.96	8091.79	4810.44	4877.14	0.944936	1.0263	0.37124	0.45013
ABR4853	BE682989			1.58963	0.00384477	down	823.361	1119.23	878.386	792.886	-2.04644	-1.85274	-2.10667	-2.21874
A_73_110251	NM_001076002	SLC25A33	solute carrier family 25, member 33	1.58348	0.0187805	down	5601.49	8298.49	5730.31	5460.13	0.770568	1.05187	0.591355	0.544644
A_73_101854	CB420655			1.57984	0.0472463	down	429.781	675.259	455.126	406.615	-2.83057	-2.61671	-3.06043	-3.16509
A_73_111290	NM_001037446	CD59	CD59 molecule, complement regulatory protein	1.57768	0.0327595	down	4623.43	7920.7	5152.77	4965.86	0.456718	0.989617	0.477728	0.488128
ABR9004	XM_002695612, XM_599680	BCAS3	breast carcinoma amplified sequence 3	1.56936	0.0344795	down	8885.95	11097.5	7547.86	6721.14	1.51616	1.49123	1.02812	0.896926
A_73_104065	NM_001046371	SPATA6	spermatogenesis associated 6	1.53399	0.0146874	down	601.467	867.567	619.307	573.303	-2.41467	-2.24742	-2.55997	-2.63329
ABR383	NM_174479	TUFT1	tuftelin 1	1.52616	0.0395389	down	4751.85	6903.76	5589.47	4705.45	0.640185	0.806551	0.550837	0.358733
ABR7297	NM_001015630	GSS	glutathione synthetase	1.49369	0.0258116	down	2468.26	3431.91	2620.48	2474.75	-0.388289	-0.255263	-0.563936	-0.582245
A_73_112451	NM_001038675	TRAP1	TNF receptor-associated protein 1	1.48813	0.00476798	down	7320.51	9558.68	6628.47	6540.91	1.30101	1.28483	0.864108	0.883523
A_73_104920	NM_001075980	TM4SF1	transmembrane 4 L six family member 1	1.48664	0.0197624	down	22461.5	32829	25411.2	23757	2.94639	3.0612	2.79786	2.7284
ABR770	NM_174230	ADCY7	adenylate cyclase 7	1.466	0.0315763	down	1230.75	1722.63	1252.34	1163.93	-1.28216	-1.21887	-1.59389	-1.61799
ABR4735	BE685516			1.46482	0.0122873	down	420.856	558.133	368.869	371.675	-2.87594	-2.8159	-3.3486	-3.31646
ABR6090	NM_001046349	NAGA	N-acetylgalactosaminidase, alpha-	1.46254	0.0413734	down	2970.08	3917.05	2944.46	2712.61	-0.0325065	-0.035074	-0.317912	-0.410607
A_73_115306	CB172518			1.44916	0.0235283	down	4038.16	6945.5	5160.9	4592.8	0.411712	0.76706	0.456835	0.317149
ABR886	NM_174146	PLAT	plasminogen activator, tissue	1.44542	0.0471297	down	68386.6	95770.5	75286.3	69987	4.48036	4.60571	4.31624	4.25835
A_73_101781	AW326581			1.44018	0.0231576	down	20089.8	27033.5	21881.8	20099.9	2.80443	2.78865	2.5984	2.47743
A_73_102835	NM_001038673	ARPM1	actin related protein M1	1.4287	0.043748	down	1019.67	1545.52	929.822	964.729	-1.48356	-1.36683	-1.98549	-1.88042
ABR6078	NM_001102264	CTNS	cystinosis, nephropathic	1.42164	0.0025063	down	1268.57	1617.55	1149.68	1143.81	-1.2295	-1.26768	-1.67465	-1.643
A_73_120146	NM_001034704	DDAH2	dimethylarginine dimethylaminohydrolase 2	1.41813	0.0412657	down	22145.8	34475.9	23715.3	24229.2	2.89315	3.12201	2.69798	2.77246
ABR3612	XM_865659, XM_585997, XM_002687035, NM_001193024, XM_002687034	EZH2	enhancer of zeste homolog 2 (Drosophila)	1.41199	0.0223255	down	463.394	722.226	438.215	474.263	-2.69248	-2.45827	-3.05613	-2.91873
A_73_118020	EE897096			1.40564	0.0455846	down	1786.76	2826.87	1741.62	1974.7	-0.868824	-0.502512	-1.06949	-0.839954
A_73_106511	XM_002695071	LOC100337013	EGF-like-domain, multiple 4-like	1.40464	0.0389143	down	11116.8	14723.5	11259.5	11068.4	1.92793	1.86698	1.61072	1.62707
A_73_101156	NM_001101251	IFI30	gamma-inducible protein 30	1.39704	0.0484379	down	15681.8	19470.4	12954.1	13127.7	2.35986	2.29248	1.84803	1.87649
ABR5005	BE681798			1.39413	0.015927	down	2109.28	2580.09	2377.38	2111.3	-0.453611	-0.617595	-0.652069	-0.782951
A_73_100284	XM_584329	FOLR2	folate receptor 2 (fetal)	1.39071	0.0347371	down	85.7374	130.983	104.326	80.2981	-5.12351	-4.95062	-5.17895	-5.50019
A_73_106218	NM_001077874	APLF	aprataxin and PNKP like factor	1.38681	0.0399942	down	1456.16	2154.42	1522.01	1576.49	-1.01997	-0.905457	-1.28535	-1.17451
A_73_116837	NM_001076284	PCBP3	poly(rC) binding protein 3	1.38009	0.027501	down	101.565	130.706	112.884	107.653	-4.86146	-4.90302	-5.04967	-5.12581
A_73_116789	NM_001075767	ATP2A1	ATPase, Ca++ transporting, cardiac muscle, fast twitch 1	1.37075	0.0439273	down	385.817	566.9	431.115	448.213	-2.9583	-2.82527	-3.07706	-3.01076
ABR7321	BP110982			1.3618	0.0240084	down	4569.72	7754.53	4286.06	5147.91	0.557985	0.960564	0.208877	0.521956
ABR8903	BP102234			1.35419	0.0275689	down	2804.91	4266.57	2725.54	2696.99	-0.0531185	0.117604	-0.432286	-0.389342
ABR1700	NM_001013602	PAOX	polyamine oxidase (exo-N4-amino)	1.35021	0.0189831	down	4717.44	7740.08	5622.45	5541.1	0.617175	0.978728	0.581996	0.556905
ABR6723	NM_001076042	TTI1	Tel2 interacting protein 1 homolog (S. pombe)	1.34975	0.0422352	down	4685.82	6029.82	4158.31	4520.85	0.663868	0.615605	0.158105	0.345756
ABR5100	BE685137			1.34958	0.0374357	down	3057.79	4103.44	3082.75	2983.36	0.0785167	0.0664636	-0.239442	-0.266363
ABR196	NM_173889	AK2	adenylate kinase 2	1.34761	0.0288556	down	20574.1	29263.5	20511.9	19678.2	2.76026	2.87072	2.48361	2.47062
ABR4791	NM_001278652	DGKZ	diacylglycerol kinase, zeta 104kDa	1.34757	0.038904	down	12664.6	15115.7	11850.2	11278.2	2.12497	1.94629	1.69419	1.65805
A_73_103029	NM_001046090	NDP	Norrie disease (pseudoglioma)	1.34646	0.0211641	down	5688.66	6827.08	5217.43	5023.15	0.929072	0.755952	0.427627	0.461771
A_73_114645	XM_001790169, XM_002687581	SLC39A5	solute carrier family 39 (metal ion transporter), member 5	1.34111	0.0167885	down	251.416	332.324	235.502	236.374	-3.53227	-3.59882	-3.98407	-3.91736
ABR5092	BI536567			1.32893	0.0329351	down	677.987	844.021	707.662	648.565	-2.06537	-2.22702	-2.3905	-2.46658
ABR9353	XM_002689629, XM_614789	KANK1	KN motif and ankyrin repeat domains 1	1.32831	0.0115392	down	3706.97	5559.92	4617.98	4082.07	0.305877	0.479035	0.304414	0.184537
A_73_100339	NM_001035015	TOM1	target of myb1 (chicken)	1.32774	0.0202048	down	7409.88	8239.44	6111.16	5858.83	1.26231	1.06854	0.724008	0.718104
ABR3236	BE236336			1.32311	0.00344778	down	925.463	1336.55	1050.53	959.715	-1.62179	-1.56234	-1.81793	-1.88532
ABR3860	BE236893			1.32237	0.0155262	down	4882.64	7279.4	5281.87	5183.42	0.753888	0.834573	0.513857	0.545739
A_73_110010	NM_173889	AK2	adenylate kinase 2	1.32101	0.0199844	down	9606.17	13143.5	9430.97	9090.08	1.69209	1.73067	1.35473	1.35928
A_73_102495	NM_001015575	RNF25	ring finger protein 25	1.32099	0.0441682	down	6205.81	9565.84	6954.08	6865.96	1.1091	1.24716	0.926599	0.947429
ABR5379	XM_002693065, XM_002693066, XM_002705797, XM_591540	EIF3F	eukaryotic translation initiation factor 3, subunit F	1.3142	0.0464371	down	1249.71	1730.55	1309.67	1453.35	-1.32122	-1.18286	-1.50833	-1.2952
ABR96	NM_174352	IGF2R	insulin-like growth factor 2 receptor	1.31333	0.0139745	down	7662.81	9833.89	7547.9	6974.9	1.39804	1.31763	1.03605	0.975168
ABR395	NM_181810	RNASE1	ribonuclease, RNase A family, 1 (pancreatic)	1.31227	0.0387096	down	220.607	375.505	213.813	226.594	-3.73691	-3.41765	-4.14206	-3.98775
ABR3785	BE666294			1.3117	0.0159828	down	86.7977	82.9851	88.361	64.8285	-5.10851	-5.59644	-5.46872	-5.79036
ABR31	NM_175701	SMN1	survival motor neuron	1.31131	0.0120622	down	467.199	745.002	452.628	471.522	-2.8574	-2.40176	-3.12399	-2.9399
A_73_108318	AW446096			1.31033	0.0474934	down	569.498	699.002	685.653	529.652	-2.33484	-2.51569	-2.5535	-2.78154
ABR2707	AW430430			1.3084	0.0205039	down	3571.58	4799.84	3891.17	3358.15	0.328318	0.258303	0.0809494	-0.0830655
A_73_119428	CB464215			1.30272	0.0177029	down	126.057	154.158	103.063	101.913	-4.56464	-4.70993	-5.17545	-5.12158
A_73_112429	CB465961			1.30249	0.0359298	down	1721.64	3042.58	1892.99	2034.05	-0.834549	-0.398416	-0.948993	-0.820309
A_73_114068	NM_001206898	ZBTB4	zinc finger and BTB domain containing 4	1.30123	0.0394135	down	37450.8	53213.3	40460.3	40544.1	3.7001	3.71712	3.48234	3.4987
ABR5461	NM_001076808	SPNS1	spinster homolog 1 (Drosophila)	1.30024	0.00120071	down	2261.09	2578.32	2065.26	2068.26	-0.377169	-0.645819	-0.826529	-0.787659
A_73_112003	CB421034			1.29084	0.0180538	down	9683.65	13398.9	11271.7	10001.2	1.71692	1.76657	1.59356	1.4857
A_73_119081	NM_001034795	GALM	galactose mutarotase (aldose 1-epimerase)	1.28971	0.0360849	down	4664.36	7213.66	5684.52	5357.77	0.671391	0.844423	0.592234	0.577237
ABR480	NM_174393	MTIF2	mitochondrial translational initiation factor 2	1.28836	0.00912384	down	891.607	1302.25	916.482	928.675	-1.69287	-1.60318	-2.01708	-1.93741
ABR9960	NM_001034255	CFD	complement factor D (adipsin)	1.28209	0.0375197	down	6128.78	8425.11	6850.02	6477.73	1.03708	1.06579	0.923162	0.863672
ABR1601	NM_205777, NM_205818	NME1-2	non-metastatic cells 1, protein (NM23A) expressed in	1.26957	0.0436269	down	11138.8	16984.8	11568.3	11804.5	1.88087	2.12346	1.66682	1.73456
ABR6605	AW315124			1.26457	0.034219	down	1945.97	2815.6	2072.27	2036.63	-0.565336	-0.507951	-0.891386	-0.823317
ABR4064	BE682336			1.24931	0.0342712	down	1463.1	2051.64	1512.47	1524.29	-0.991358	-0.962357	-1.26156	-1.23278
ABR6885	BE682830			1.24844	0.0166452	down	3180.84	4451.39	3338.19	3578.79	0.109365	0.161563	-0.135953	0.0146358
A_73_105588	NM_001042477	TSEN2	tRNA splicing endonuclease 2 homolog (S. cerevisiae)	1.24768	0.0132516	down	3680.01	5177.29	4064.01	4091.26	0.330749	0.390735	0.143052	0.196955
ABR3908	NM_001102179	ZWILCH	Zwilch, kinetochore associated, homolog (Drosophila)	1.24767	0.0285523	down	3145.53	4943.29	3126.33	3359.4	0.131651	0.308901	-0.248884	-0.0775487
A_73_112532	BM253537			1.24417	0.029759	down	2000.72	2531.68	2442.03	2197.27	-0.558099	-0.67021	-0.633224	-0.709994
A_73_120187	NM_001034602	OPTN	optineurin	1.24051	0.0471205	down	2505.63	3266.77	2707.74	2612.54	-0.186404	-0.303434	-0.444939	-0.439337
ABR9423	BP104030			1.23417	0.00917629	down	6492.72	9623.55	8242	7911.35	1.15573	1.26862	1.15423	1.15054
A_73_107493	NM_001035443	MRPL30	mitochondrial ribosomal protein L30	1.23152	0.0361827	down	7628.11	10719.5	8591.42	8707.26	1.39665	1.42921	1.22322	1.27417
A_73_107141	NM_001046212	CLEC3B	c-type lectin domain family 3 member B	1.22127	0.0298726	down	921.887	1064.24	1038.15	1002.03	-1.64647	-1.87861	-1.8102	-1.82837
ABR1516	NM_001077835	CTSZ	cathepsin Z	1.21825	0.0125461	down	22518.9	28918.5	24884.3	23207.8	2.88694	2.88077	2.73909	2.66015
ABR9974	BP106151			1.21688	0.0447916	down	1200.23	1793.55	1561.43	1500.77	-1.24806	-1.14794	-1.24227	-1.25812
ABR2425	XM_002698431, XM_584571, NM_001192161	SEC31B	SEC31 homolog B (S. cerevisiae)	1.21147	0.0205053	down	111.531	153.508	126.501	121.107	-4.71284	-4.67824	-4.87405	-4.86995
A_73_108852	NM_001034544	EIF2B4	eukaryotic translation initiation factor 2B, subunit 4 delta, 67kDa	1.21118	0.0456247	down	9042.37	12847.2	10283.3	10193.8	1.62249	1.70377	1.48	1.51367
ABR7801	XM_583611, XM_002696174, NM_001192132	WBP2	WW domain binding protein 2	1.20844	0.0294825	down	2203.46	2991.88	2568.37	2241.33	-0.380062	-0.410098	-0.544245	-0.673276
A_73_106001	NM_001046077	METTL1	methyltransferase like 1	1.20758	0.0381629	down	6020.84	7810.64	6037.73	6085.81	1.06353	0.975537	0.736239	0.779893
A_73_108597	NM_001075510	TTLL12	tubulin tyrosine ligase-like family, member 12	1.20666	0.0108554	down	16044.2	21083.3	17308.8	17598.6	2.48518	2.41018	2.24457	2.30021
ABR2300	BE681593			1.19947	0.0406315	down	294.936	456.5	397.76	387.917	-3.31727	-3.1392	-3.28621	-3.20137
ABR4040	BE236874			1.1922	0.015111	down	3793.13	4889.45	4289.43	4188.79	0.404844	0.308817	0.241671	0.236136
A_73_116089	NM_001080376	TOR3A	torsin family 3, member A	1.18861	0.0259244	down	1604.19	1988.41	2109.17	1748.64	-0.852544	-0.990066	-0.864774	-1.05035
ABR8519	NM_001162534	C3H1orf113	chromosome 1 open reading frame 113 ortholog	1.18827	0.0229217	down	1807.5	2394.87	2291.67	2169.95	-0.668741	-0.739519	-0.670122	-0.724645
ABR9991	BP106245			1.18135	0.0478295	down	1347.4	1970.69	1779.7	1597.37	-1.07843	-1.02794	-1.09936	-1.15333
A_73_120832	XM_582529, XM_002694180	SKI	v-ski sarcoma viral oncogene homolog (avian)	1.18105	0.00753064	down	11261.1	13295.2	11666.9	11144.5	1.96916	1.73472	1.66628	1.64722
A_73_112944	NM_001076238	WDR70	WD repeat domain 70	1.17625	0.0413281	down	1534.7	2455.63	1924.01	1950.64	-0.930516	-0.695137	-0.936259	-0.863549
ABR8224	NM_001303621	BLMH	bleomycin hydrolase	1.16475	0.0208297	down	17410.7	26205.5	21692	22050.3	2.56326	2.74291	2.57747	2.63256
ABR3371	BE683874			1.16276	0.0143113	down	719.666	1069.43	866.757	839.12	-1.9976	-1.88779	-2.08787	-2.08126
A_73_116154	NM_001075413	PSKH1	protein serine kinase H1	1.15207	0.00669109	down	4178.18	5764.59	4908.35	4679.94	0.534322	0.559778	0.422097	0.40111
A_73_108558	AW660836			1.15181	0.0413325	down	978.868	1446.15	1083.73	1169.11	-1.60871	-1.45752	-1.74273	-1.61506
A_73_118965	AV594534			1.15156	0.0288063	down	3234.77	4582.4	3396.47	3707.71	0.153037	0.222836	-0.0939624	0.0514901
ABR8765	BP103189			1.14379	0.0337874	down	4540.31	6734.75	5910.86	5483.67	0.662324	0.767637	0.683365	0.623057
ABR8872	BP104683			1.14033	0.0436297	down	204.819	273.41	226.103	216.746	-3.81573	-3.8425	-4.0205	-4.04387
ABR9062	NM_001034493	ICT1	immature colon carcinoma transcript 1	1.13934	0.0267253	down	18198.4	23562.3	20949	19698.6	2.64783	2.5668	2.51762	2.46545
A_73_119942	NM_001075287	CTTN	cortactin	1.13759	0.0177055	down	41549.8	52085.2	47198	45581.8	3.84489	3.73117	3.64755	3.66285
A_73_109373	XR_083129, XR_084644	LOC516723	tripartite motif-containing 39-like	1.1321	0.00789192	down	4994.4	6461.24	6156.41	5655.52	0.803589	0.70676	0.752571	0.67283
A_73_107768	NM_001075679	FAM82A2	family with sequence similarity 82, member C	1.13061	0.0283928	down	4060.35	5610.06	4523.78	4492.16	0.490931	0.513508	0.279474	0.331706
A_73_117837	NM_001075965	EI24	etoposide induced 2.4 mRNA	1.12503	0.0305057	down	8199.42	10959.6	9612.69	8953.49	1.51433	1.47916	1.36841	1.33247
ABR9778	NM_001102000	CBS	cystathionine-beta-synthase	1.11539	0.00703193	down	1209.55	1504.23	1399.03	1316.17	-1.30629	-1.41557	-1.38664	-1.42835
ABR5480	NM_001099072	UNC45A	unc-45 homolog A (C. elegans)	1.11402	0.046717	down	11837	15737	13921.4	13484.1	2.04083	1.98849	1.94001	1.92988
A_73_114805	NM_001190270, XM_002694055, XM_002701550, NM_001190269	MFN2	mitofusin 2	1.10761	0.0110721	down	9211.63	13243	11383	10884.9	1.66758	1.75564	1.64877	1.61237
A_73_106644	NM_001075189	USP14	ubiquitin specific peptidase 14 (tRNA-guanine transglycosylase)	1.09757	0.0193671	down	2026.61	2799.97	2404.34	2495.84	-0.513946	-0.496799	-0.641484	-0.525852
A_73_118387	NM_001038561	RPUSD3	RNA pseudouridylate synthase domain containing 3	1.09163	0.0458398	down	10204.9	13104.6	12186.8	11248.7	1.7806	1.74611	1.71438	1.66349
ABR9144	BP103088			1.08635	0.0158766	down	17430.3	23214	18312.7	18978.4	2.60345	2.54041	2.31407	2.39538
